# Supplementary material for: Clinical Significance and Prognostic Value of Human Soluble Resistance-Related Calcium-Binding Protein: A Pan-Cancer Analysis
Source: Front Med (Lausanne). 2021 Nov 16;8:752619. doi: 10.3389/fmed.2021.752619 (PMC8635117; doi:10.3389/fmed.2021.752619)
Supplement: Supplementary file 11 [file Table_1.XLSX]

## Sheet: lo_result_59247
Gene	Statistic	P-value	FDR (BH)	Event_SD	Event_TD
SRI	1	1e-37	1e-33	303	303
TP53TG1	0.645789	3.78892e-37	3.79498e-33	303	303
C7orf59	0.596807	1.26813e-30	8.46771e-27	303	303
ZNHIT1	0.592017	4.80894e-30	2.40832e-26	303	303
BET1	0.587876	1.49611e-29	5.99401e-26	303	303
AP1S1	0.581407	8.52623e-29	2.84662e-25	303	303
FIS1	0.577821	2.20127e-28	6.2994e-25	303	303
POP7	0.552776	1.20901e-25	3.02735e-22	303	303
BUD31	0.550697	1.99334e-25	4.43674e-22	303	303
NDUFB2	0.547229	4.5556e-25	9.12578e-22	303	303
ARF5	0.536155	5.98605e-24	1.09011e-20	303	303
SHFM1	0.533913	9.96761e-24	1.66393e-20	303	303
TMEM60	0.527948	3.8011e-23	5.8572e-20	303	303
MRPS33	0.522361	1.30012e-22	1.86029e-19	303	303
COPS6	0.512251	1.13705e-21	1.4695e-18	303	303
ATP5J2	0.512101	1.17372e-21	1.4695e-18	303	303
COX4I1	0.51157	1.31254e-21	1.54663e-18	303	303
C7orf47	0.511069	1.45854e-21	1.62319e-18	303	303
C19orf70	0.507461	3.09872e-21	3.26703e-18	303	303
RPL27A	0.5066	3.70446e-21	3.71039e-18	303	303
NDUFA11	0.505686	4.47545e-21	4.26915e-18	303	303
RPS21	0.504992	5.16368e-21	4.70177e-18	303	303
ACN9	0.502875	7.97425e-21	6.94523e-18	303	303
ROMO1	0.500772	1.22409e-20	1.02171e-17	303	303
MDH2	0.498183	2.06658e-20	1.59222e-17	303	303
BRI3	0.49751	2.36635e-20	1.75566e-17	303	303
COX6A1	0.496711	2.77795e-20	1.98742e-17	303	303
NDUFA4	0.494245	4.54457e-20	3.1392e-17	303	303
ARPC1A	0.493685	5.07937e-20	3.39167e-17	303	303
SSBP1	0.492893	5.94306e-20	3.84037e-17	303	303
POLR2J	0.492515	6.40457e-20	4.00926e-17	303	303
C11orf10	0.492336	6.63451e-20	4.02735e-17	303	303
ZNF593	0.490395	9.72397e-20	5.56544e-17	303	303
C11orf31	0.488466	1.4184e-19	7.67929e-17	303	303
GUK1	0.487796	1.61625e-19	8.52021e-17	303	303
NME2	0.487306	1.7778e-19	9.13149e-17	303	303
CMC1	0.487091	1.85367e-19	9.28316e-17	303	303
LOC388789	0.483337	3.82609e-19	1.82486e-16	303	303
TAF10	0.480901	6.09418e-19	2.83904e-16	303	303
RBX1	0.479256	8.32752e-19	3.79129e-16	303	303
C7orf55	0.478156	1.02516e-18	4.56357e-16	303	303
NAA20	0.477439	1.17332e-18	5.10957e-16	303	303
RPLP2	0.476839	1.31365e-18	5.59896e-16	303	303
FAM96B	0.475633	1.64668e-18	6.87215e-16	303	303
STYXL1	0.473658	2.3799e-18	9.53482e-16	303	303
DYNLL1	0.471331	3.66158e-18	1.43821e-15	303	303
DUSP23	0.469613	5.02219e-18	1.9347e-15	303	303
TMEM120A	0.469394	5.22776e-18	1.9759e-15	303	303
RPL36	0.468437	6.22882e-18	2.31066e-15	303	303
ATP5O	0.468312	6.37253e-18	2.32099e-15	303	303
MRPS24	0.467909	6.85896e-18	2.45355e-15	303	303
C22orf32	0.46708	7.97663e-18	2.8033e-15	303	303
ALKBH7	0.466113	9.5088e-18	3.28414e-15	303	303
GABARAPL2	0.464654	1.23813e-17	4.20376e-15	303	303
SNAPIN	0.46378	1.44912e-17	4.83812e-15	303	303
COX5B	0.462537	1.81152e-17	5.85296e-15	303	303
RPS6	0.462049	1.97701e-17	6.1273e-15	303	303
JTB	0.462018	1.98819e-17	6.1273e-15	303	303
POLR2L	0.460315	2.69385e-17	7.86261e-15	303	303
PSMB4	0.460285	2.70827e-17	7.86261e-15	303	303
RPS9	0.459446	3.14373e-17	8.72469e-15	303	303
SPCS1	0.459413	3.16218e-17	8.72469e-15	303	303
APRT	0.458608	3.64673e-17	9.87181e-15	303	303
HBXIP	0.457947	4.09866e-17	1.09473e-14	303	303
PSMA7	0.457242	4.64124e-17	1.20745e-14	303	303
UBL5	0.456546	5.24608e-17	1.3473e-14	303	303
ATP6V1F	0.455469	6.33687e-17	1.58029e-14	303	303
HAX1	0.455334	6.48789e-17	1.58494e-14	303	303
FAU	0.453841	8.42106e-17	2.00822e-14	303	303
MRPL51	0.453378	9.12791e-17	2.15118e-14	303	303
SF3B5	0.453293	9.26406e-17	2.15788e-14	303	303
RPA3	0.453108	9.56651e-17	2.20272e-14	303	303
TRAPPC2L	0.452966	9.80502e-17	2.23198e-14	303	303
TAGLN2	0.452705	1.02587e-16	2.30901e-14	303	303
SEC61G	0.452431	1.07589e-16	2.39469e-14	303	303
NDUFAB1	0.449133	1.89993e-16	4.00625e-14	303	303
HSBP1	0.448858	1.9917e-16	4.15602e-14	303	303
RPS13	0.448711	2.04248e-16	4.21804e-14	303	303
NDUFA12	0.447883	2.35324e-16	4.62158e-14	303	303
ATP5E	0.447134	2.67419e-16	5.20091e-14	303	303
NDUFA13	0.447006	2.73273e-16	5.26366e-14	303	303
RPL13	0.446603	2.92709e-16	5.53165e-14	303	303
MGST3	0.446462	2.99817e-16	5.61303e-14	303	303
MRPL54	0.446365	3.04778e-16	5.65306e-14	303	303
NENF	0.44629	3.08698e-16	5.67325e-14	303	303
BRP44	0.445867	3.31674e-16	6.04008e-14	303	303
C6orf57	0.445219	3.70168e-16	6.62072e-14	303	303
BCL7B	0.445054	3.8064e-16	6.74777e-14	303	303
C16orf61	0.443747	4.74687e-16	8.26863e-14	303	303
COX7A2	0.443378	5.05135e-16	8.72316e-14	303	303
NDUFA7	0.443087	5.3042e-16	9.08151e-14	303	303
GTPBP10	0.442871	5.50106e-16	9.32807e-14	303	303
C12orf62	0.441951	6.41888e-16	1.04464e-13	303	303
POLE4	0.441936	6.43464e-16	1.04464e-13	303	303
POLR2G	0.441907	6.46641e-16	1.04464e-13	303	303
RPL23A	0.440229	8.55741e-16	1.37138e-13	303	303
TBCA	0.439377	9.86073e-16	1.55536e-13	303	303
CHCHD5	0.438758	1.09268e-15	1.70163e-13	303	303
MRPL17	0.438741	1.0958e-15	1.70163e-13	303	303
RHOC	0.438066	1.22527e-15	1.88805e-13	303	303
RPL27	0.437973	1.24429e-15	1.90272e-13	303	303
FUNDC2	0.4375	1.34547e-15	2.04185e-13	303	303
C9orf123	0.436424	1.60655e-15	2.40167e-13	303	303
CCDC56	0.436022	1.71634e-15	2.5468e-13	303	303
COX7B	0.43584	1.7684e-15	2.60475e-13	303	303
MRPL23	0.435709	1.80672e-15	2.64177e-13	303	303
DYNLRB1	0.434623	2.15836e-15	3.13166e-13	303	303
PARK7	0.434582	2.17303e-15	3.13166e-13	303	303
APOA1BP	0.434479	2.20979e-15	3.1619e-13	303	303
ATP5G1	0.434052	2.36959e-15	3.36649e-13	303	303
DPM3	0.433803	2.46785e-15	3.48141e-13	303	303
C1orf31	0.433661	2.52567e-15	3.53806e-13	303	303
RPS11	0.432697	2.95451e-15	4.02617e-13	303	303
CHCHD2	0.432375	3.11335e-15	4.21396e-13	303	303
NFU1	0.432159	3.22432e-15	4.33487e-13	303	303
TCEB2	0.431151	3.796e-15	5.03586e-13	303	303
GSTK1	0.431076	3.84241e-15	5.06389e-13	303	303
ARPC3	0.430666	4.1049e-15	5.33957e-13	303	303
TMEM219	0.430572	4.1677e-15	5.38628e-13	303	303
C18orf32	0.430076	4.51512e-15	5.76632e-13	303	303
RPS16	0.429551	4.91284e-15	6.15166e-13	303	303
TOMM7	0.429095	5.28676e-15	6.57791e-13	303	303
UQCRQ	0.428859	5.49065e-15	6.76735e-13	303	303
NDUFS3	0.428841	5.50658e-15	6.76735e-13	303	303
NME1	0.428632	5.69383e-15	6.95481e-13	303	303
FAM128B	0.427542	6.77931e-15	8.18091e-13	303	303
PRDX4	0.427321	7.02306e-15	8.4243e-13	303	303
POLR2F	0.427141	7.22737e-15	8.5187e-13	303	303
PFDN5	0.427139	7.22933e-15	8.5187e-13	303	303
CYB5A	0.426896	7.51552e-15	8.80415e-13	303	303
ROBLD3	0.426286	8.28228e-15	9.59021e-13	303	303
NDUFA1	0.426099	8.53167e-15	9.8222e-13	303	303
GPX1	0.425377	9.56864e-15	1.09531e-12	303	303
NDUFS4	0.424503	1.09878e-14	1.24355e-12	303	303
MRPS14	0.424461	1.1062e-14	1.24491e-12	303	303
MRPS23	0.423797	1.22849e-14	1.35365e-12	303	303
GNG5	0.42379	1.22986e-14	1.35365e-12	303	303
VPS29	0.423737	1.24008e-14	1.35745e-12	303	303
MRPL33	0.42326	1.33698e-14	1.45557e-12	303	303
NDUFA2	0.423201	1.34944e-14	1.46118e-12	303	303
SSR2	0.422977	1.39781e-14	1.50543e-12	303	303
NDUFB6	0.422942	1.40573e-14	1.50587e-12	303	303
UQCR11	0.422653	1.4709e-14	1.56729e-12	303	303
LOC401397	0.422488	1.50969e-14	1.60011e-12	303	303
NDUFB4	0.422433	1.5227e-14	1.6054e-12	303	303
MYL6	0.421487	1.7663e-14	1.85249e-12	303	303
MRPL36	0.421308	1.81635e-14	1.89506e-12	303	303
COX7C	0.420733	1.98712e-14	2.04133e-12	303	303
SCAND1	0.420255	2.14107e-14	2.17716e-12	303	303
MRPL55	0.419604	2.36946e-14	2.39722e-12	303	303
RNF181	0.419555	2.38781e-14	2.40349e-12	303	303
NDUFS6	0.419353	2.46389e-14	2.45555e-12	303	303
C7orf23	0.419305	2.48242e-14	2.46177e-12	303	303
ATOX1	0.419114	2.55701e-14	2.52325e-12	303	303
MOSPD3	0.418689	2.73171e-14	2.66935e-12	303	303
TMEM14A	0.417716	3.17571e-14	3.07323e-12	303	303
ATP5G3	0.417599	3.23375e-14	3.11435e-12	303	303
MRPL24	0.417546	3.26047e-14	3.12506e-12	303	303
DCTPP1	0.417364	3.35325e-14	3.19868e-12	303	303
THOC7	0.417009	3.54224e-14	3.36295e-12	303	303
TMSB10	0.41692	3.59119e-14	3.39334e-12	303	303
HINT1	0.416765	3.67805e-14	3.45909e-12	303	303
DYNLT1	0.416066	4.0956e-14	3.78079e-12	303	303
RHEB	0.415941	4.17543e-14	3.8368e-12	303	303
PSMA2	0.415832	4.24586e-14	3.88335e-12	303	303
CKLF	0.415803	4.26486e-14	3.88335e-12	303	303
TRAPPC5	0.415402	4.5357e-14	4.08428e-12	303	303
DSTN	0.415386	4.5467e-14	4.08428e-12	303	303
LAGE3	0.415183	4.69088e-14	4.19498e-12	303	303
NDUFB3	0.415098	4.75179e-14	4.23057e-12	303	303
CLPP	0.414658	5.08328e-14	4.50434e-12	303	303
MMADHC	0.414631	5.10426e-14	4.50434e-12	303	303
C1orf53	0.414231	5.4264e-14	4.75485e-12	303	303
SSR4	0.414189	5.46139e-14	4.75663e-12	303	303
MYEOV2	0.414081	5.55207e-14	4.81468e-12	303	303
GSTO1	0.413961	5.65496e-14	4.88277e-12	303	303
OAZ1	0.41373	5.85777e-14	5.02637e-12	303	303
RPS19	0.413715	5.87146e-14	5.02637e-12	303	303
KRT10	0.413599	5.97594e-14	5.09404e-12	303	303
RPS8	0.413536	6.03372e-14	5.12151e-12	303	303
LSM7	0.413274	6.27956e-14	5.28538e-12	303	303
LOC440957	0.412547	7.01471e-14	5.83065e-12	303	303
RPS3	0.412513	7.05025e-14	5.83597e-12	303	303
RPS14	0.412137	7.46481e-14	6.1537e-12	303	303
C7orf11	0.412004	7.61691e-14	6.25336e-12	303	303
TRAPPC2P1	0.411181	8.62904e-14	6.97004e-12	303	303
EMG1	0.410658	9.33906e-14	7.45339e-12	303	303
VAMP8	0.410438	9.65362e-14	7.67386e-12	303	303
PFDN4	0.410343	9.79312e-14	7.75398e-12	303	303
UQCRFS1	0.410114	1.01367e-13	7.96308e-12	303	303
2020-09-15	0.409849	1.05502e-13	8.25556e-12	303	303
RPL15	0.409798	1.06325e-13	8.28758e-12	303	303
COX6B1	0.409707	1.07787e-13	8.36625e-12	303	303
CHCHD1	0.409668	1.0842e-13	8.36625e-12	303	303
NHP2	0.409658	1.08588e-13	8.36625e-12	303	303
RPS29	0.408597	1.27354e-13	9.7002e-12	303	303
TMEM208	0.407852	1.42387e-13	1.07229e-11	303	303
TXNL1	0.407641	1.46953e-13	1.10254e-11	303	303
UXT	0.406984	1.62101e-13	1.20248e-11	303	303
SNRPD2	0.40696	1.62676e-13	1.20248e-11	303	303
RPL41	0.406706	1.68962e-13	1.24436e-11	303	303
NIT2	0.406295	1.7962e-13	1.31319e-11	303	303
RPS3A	0.405855	1.91773e-13	1.39695e-11	303	303
SUCLG1	0.405789	1.93676e-13	1.40569e-11	303	303
KRTCAP2	0.405665	1.97277e-13	1.42666e-11	303	303
STX8	0.405021	2.17048e-13	1.55839e-11	303	303
GNB2	0.404949	2.19388e-13	1.56956e-11	303	303
DBI	0.40451	2.34108e-13	1.65712e-11	303	303
C1orf151	0.404376	2.38804e-13	1.67931e-11	303	303
NDUFB5	0.404351	2.39698e-13	1.67931e-11	303	303
SELK	0.404349	2.39758e-13	1.67931e-11	303	303
C4orf52	0.404168	2.46256e-13	1.71443e-11	303	303
NHP2L1	0.404162	2.46484e-13	1.71443e-11	303	303
TM2D1	0.404079	2.49524e-13	1.72957e-11	303	303
PMPCB	0.403394	2.7607e-13	1.90043e-11	303	303
NDUFA3	0.403188	2.84562e-13	1.95217e-11	303	303
CCDC72	0.402971	2.93811e-13	2.00875e-11	303	303
ZNHIT3	0.402517	3.14071e-13	2.1327e-11	303	303
SDHB	0.402349	3.21965e-13	2.17892e-11	303	303
MRPL11	0.402286	3.24918e-13	2.18482e-11	303	303
HSPB1	0.402065	3.35671e-13	2.24888e-11	303	303
FAM165B	0.401422	3.68803e-13	2.44631e-11	303	303
MRPS18C	0.401156	3.83453e-13	2.53509e-11	303	303
RPL28	0.400686	4.10729e-13	2.69762e-11	303	303
COMMD7	0.400464	4.24309e-13	2.75966e-11	303	303
SURF1	0.400392	4.28777e-13	2.7797e-11	303	303
CNIH4	0.400107	4.46983e-13	2.87909e-11	303	303
PSMB3	0.399285	5.03749e-13	3.22399e-11	303	303
MRPL53	0.397677	6.36078e-13	4.03225e-11	303	303
GCSH	0.397638	6.39702e-13	4.03585e-11	303	303
NDUFB10	0.397627	6.40675e-13	4.03585e-11	303	303
METTL5	0.397299	6.71733e-13	4.20505e-11	303	303
NDUFB7	0.397167	6.84743e-13	4.25987e-11	303	303
TIMM10	0.396985	7.02917e-13	4.34594e-11	303	303
POMP	0.396743	7.27888e-13	4.48648e-11	303	303
FAM195A	0.396625	7.40364e-13	4.54938e-11	303	303
MRPS17	0.396125	7.95589e-13	4.834e-11	303	303
PSMA1	0.396119	7.96337e-13	4.834e-11	303	303
RPP21	0.395918	8.19684e-13	4.95359e-11	303	303
TPT1	0.395603	8.57626e-13	5.1437e-11	303	303
RAB32	0.395285	8.97709e-13	5.36803e-11	303	303
C20orf111	0.395237	9.03822e-13	5.3885e-11	303	303
C1orf43	0.395163	9.13567e-13	5.41437e-11	303	303
LYRM1	0.394981	9.37626e-13	5.54057e-11	303	303
RPS10	0.394834	9.57585e-13	5.64186e-11	303	303
CALM2	0.39412	1.06053e-12	6.19376e-11	303	303
TSPO	0.3941	1.06365e-12	6.19392e-11	303	303
TSTD1	0.393835	1.10469e-12	6.41424e-11	303	303
PSMD9	0.393719	1.12313e-12	6.50246e-11	303	303
OST4	0.393671	1.13085e-12	6.52827e-11	303	303
WBSCR22	0.393467	1.1642e-12	6.70149e-11	303	303
NDUFB1	0.393416	1.17269e-12	6.73105e-11	303	303
GADD45GIP1	0.393274	1.19667e-12	6.84906e-11	303	303
ANKRD39	0.393174	1.21385e-12	6.88835e-11	303	303
RRP8	0.392934	1.25611e-12	7.10803e-11	303	303
SS18L2	0.392623	1.31286e-12	7.4082e-11	303	303
PRDX5	0.392597	1.31769e-12	7.4146e-11	303	303
GTF3A	0.392557	1.32522e-12	7.4361e-11	303	303
CAPZA2	0.392511	1.33385e-12	7.46362e-11	303	303
COX4NB	0.39186	1.46314e-12	8.11898e-11	303	303
PEMT	0.391153	1.61712e-12	8.89947e-11	303	303
HSPE1	0.391082	1.63356e-12	8.91648e-11	303	303
RPL18	0.390534	1.76498e-12	9.60761e-11	303	303
C2orf28	0.390039	1.89252e-12	1.02394e-10	303	303
KRTCAP3	0.389583	2.01809e-12	1.08673e-10	303	303
ANAPC11	0.389157	2.1428e-12	1.14772e-10	303	303
C12orf45	0.389069	2.1695e-12	1.15892e-10	303	303
RPL39	0.388877	2.22861e-12	1.18733e-10	303	303
C2orf79	0.387763	2.60504e-12	1.36608e-10	303	303
UBE2E1	0.387662	2.64227e-12	1.38162e-10	303	303
ING4	0.387621	2.65736e-12	1.38265e-10	303	303
ORC5L	0.387192	2.82162e-12	1.46054e-10	303	303
ATP5I	0.387084	2.86427e-12	1.47879e-10	303	303
ESD	0.387009	2.89458e-12	1.4906e-10	303	303
RPS15A	0.38658	3.07271e-12	1.57066e-10	303	303
NXT1	0.386148	3.26327e-12	1.65913e-10	303	303
PPA2	0.38591	3.37294e-12	1.71055e-10	303	303
BLOC1S1	0.385316	3.66292e-12	1.83899e-10	303	303
RPS5	0.38527	3.68661e-12	1.84625e-10	303	303
C9orf89	0.385082	3.7836e-12	1.8901e-10	303	303
PL-5283	0.385001	3.82639e-12	1.90672e-10	303	303
ATP5L	0.384963	3.84665e-12	1.91001e-10	303	303
CRADD	0.384953	3.85205e-12	1.91001e-10	303	303
RPL35	0.384803	3.93292e-12	1.93573e-10	303	303
FSCN3	0.384537	4.0802e-12	2.0033e-10	303	303
LSM3	0.384207	4.27063e-12	2.08657e-10	303	303
MAGOHB	0.383579	4.65768e-12	2.26588e-10	303	303
TMEM183A	0.383526	4.69175e-12	2.27567e-10	303	303
COX8A	0.3831	4.97509e-12	2.40147e-10	303	303
ATP5C1	0.382834	5.16045e-12	2.47307e-10	303	303
USMG5	0.382261	5.58303e-12	2.66919e-10	303	303
MPV17	0.38207	5.7313e-12	2.73356e-10	303	303
NUTF2	0.381848	5.90902e-12	2.80567e-10	303	303
RPSA	0.381808	5.94149e-12	2.81371e-10	303	303
EEF1B2	0.381293	6.37564e-12	3.0051e-10	303	303
EIF3F	0.380826	6.79533e-12	3.18047e-10	303	303
RPL31	0.380578	7.02905e-12	3.28113e-10	303	303
TXNDC17	0.380264	7.33732e-12	3.40234e-10	303	303
DNAJC30	0.380115	7.48731e-12	3.45589e-10	303	303
BOLA2	0.379752	7.86735e-12	3.61465e-10	303	303
PSMA5	0.3794	8.25329e-12	3.78329e-10	303	303
C17orf37	0.379239	8.4358e-12	3.84952e-10	303	303
PSMD13	0.37922	8.45666e-12	3.84952e-10	303	303
MRPL22	0.379214	8.46358e-12	3.84952e-10	303	303
RPSAP58	0.379205	8.47464e-12	3.84952e-10	303	303
PDCD6	0.379144	8.54474e-12	3.87259e-10	303	303
ATP5G2	0.378806	8.94558e-12	4.02692e-10	303	303
TFPI2	0.377561	1.05877e-11	4.71319e-10	303	303
NDUFA9	0.377474	1.0713e-11	4.74783e-10	303	303
IMMP2L	0.377349	1.08956e-11	4.80748e-10	303	303
SOD1	0.377304	1.09627e-11	4.82649e-10	303	303
COPZ1	0.377107	1.12568e-11	4.92348e-10	303	303
TMEM141	0.376735	1.18365e-11	5.16567e-10	303	303
UBA52	0.376719	1.18621e-11	5.16567e-10	303	303
UFC1	0.376456	1.22896e-11	5.34026e-10	303	303
SDHAF1	0.376349	1.2467e-11	5.38251e-10	303	303
CTU2	0.376314	1.25265e-11	5.39638e-10	303	303
C12orf57	0.376116	1.28638e-11	5.52977e-10	303	303
MIF	0.376011	1.30475e-11	5.59673e-10	303	303
COMMD8	0.375969	1.31209e-11	5.61619e-10	303	303
ALG5	0.375842	1.3346e-11	5.70038e-10	303	303
MAP1LC3A	0.375777	1.34637e-11	5.73838e-10	303	303
MRPS36	0.375503	1.39685e-11	5.94091e-10	303	303
RPL37	0.375333	1.42899e-11	6.06375e-10	303	303
PSMB1	0.375049	1.48432e-11	6.25978e-10	303	303
DCTN3	0.374817	1.53131e-11	6.44439e-10	303	303
C9orf46	0.374642	1.56749e-11	6.56901e-10	303	303
IFI27L2	0.374477	1.60242e-11	6.68745e-10	303	303
TTC9C	0.374185	1.66623e-11	6.9393e-10	303	303
CCDC53	0.374105	1.68407e-11	6.98453e-10	303	303
LSM4	0.374028	1.7016e-11	7.04265e-10	303	303
RPL32	0.37397	1.7147e-11	7.08223e-10	303	303
C8orf59	0.373901	1.73059e-11	7.13315e-10	303	303
C20orf7	0.373464	1.83429e-11	7.49887e-10	303	303
TRAPPC1	0.373342	1.8644e-11	7.60647e-10	303	303
SERF2	0.373178	1.90562e-11	7.75882e-10	303	303
RABL5	0.372837	1.99405e-11	8.08599e-10	303	303
CISD3	0.37278	2.00913e-11	8.1143e-10	303	303
LSMD1	0.372342	2.12948e-11	8.54867e-10	303	303
POLR2I	0.372161	2.18122e-11	8.7214e-10	303	303
C11orf83	0.371906	2.25625e-11	9.00344e-10	303	303
CUTA	0.371868	2.26763e-11	9.03084e-10	303	303
CLIC1	0.371422	2.40558e-11	9.5423e-10	303	303
RPL37A	0.371168	2.48774e-11	9.82927e-10	303	303
EIF3K	0.371047	2.52781e-11	9.94835e-10	303	303
C19orf10	0.370687	2.65065e-11	1.04113e-09	303	303
EDF1	0.370658	2.66103e-11	1.04317e-09	303	303
SAP18	0.370386	2.75789e-11	1.07483e-09	303	303
MRPL41	0.370002	2.90113e-11	1.12627e-09	303	303
RPL35A	0.369712	3.01384e-11	1.16551e-09	303	303
RPL29	0.369622	3.04985e-11	1.17716e-09	303	303
TMEM160	0.369488	3.10398e-11	1.19575e-09	303	303
NDUFAF3	0.36924	3.20674e-11	1.2306e-09	303	303
SEPW1	0.369113	3.26046e-11	1.24644e-09	303	303
GPN3	0.368949	3.33176e-11	1.26645e-09	303	303
EIF6	0.368832	3.38309e-11	1.28352e-09	303	303
ATP5J	0.368435	3.5638e-11	1.34445e-09	303	303
CDK5	0.368057	3.74433e-11	1.40462e-09	303	303
SNRPG	0.368017	3.7638e-11	1.40785e-09	303	303
C20orf24	0.367581	3.98445e-11	1.48634e-09	303	303
MED31	0.367296	4.13544e-11	1.53409e-09	303	303
GABARAP	0.367012	4.29158e-11	1.58614e-09	303	303
ZP3	0.366781	4.42232e-11	1.62845e-09	303	303
UQCR10	0.366521	4.5747e-11	1.68148e-09	303	303
SEC61B	0.366506	4.58338e-11	1.68158e-09	303	303
ATP5F1	0.366149	4.801e-11	1.75499e-09	303	303
SLMO2	0.36608	4.84479e-11	1.76777e-09	303	303
COX7A2L	0.366007	4.89066e-11	1.78127e-09	303	303
DCI	0.365717	5.07836e-11	1.8396e-09	303	303
C11orf48	0.365666	5.11164e-11	1.84831e-09	303	303
MRPS15	0.365534	5.2e-11	1.8735e-09	303	303
JOSD2	0.364829	5.69702e-11	2.04521e-09	303	303
HEBP2	0.364088	6.2691e-11	2.2306e-09	303	303
ARPC4	0.363918	6.40752e-11	2.26776e-09	303	303
EBPL	0.363602	6.67418e-11	2.35382e-09	303	303
C14orf2	0.363271	6.96465e-11	2.43427e-09	303	303
C1orf57	0.363271	6.96478e-11	2.43427e-09	303	303
H3F3A	0.363259	6.97519e-11	2.43427e-09	303	303
HAUS1	0.36282	7.38011e-11	2.55776e-09	303	303
AP4M1	0.362499	7.6907e-11	2.65621e-09	303	303
RFC2	0.362355	7.83325e-11	2.70079e-09	303	303
POP5	0.362235	7.95478e-11	2.73797e-09	303	303
MSRB2	0.362054	8.14183e-11	2.79133e-09	303	303
COX17	0.362045	8.1516e-11	2.79133e-09	303	303
C7orf36	0.362001	8.19766e-11	2.80231e-09	303	303
MAGOH	0.361524	8.71277e-11	2.94821e-09	303	303
RPL19	0.361308	8.95692e-11	3.01232e-09	303	303
PIN1	0.361119	9.17598e-11	3.077e-09	303	303
MLX	0.36111	9.18553e-11	3.077e-09	303	303
C11orf17	0.360841	9.50673e-11	3.17398e-09	303	303
DGUOK	0.360786	9.57317e-11	3.19085e-09	303	303
COPS4	0.360385	1.00756e-10	3.34164e-09	303	303
MED10	0.360163	1.03643e-10	3.43169e-09	303	303
PCBD1	0.359583	1.11568e-10	3.67588e-09	303	303
PXMP2	0.359396	1.14248e-10	3.758e-09	303	303
FAM162A	0.359094	1.18705e-10	3.88545e-09	303	303
TXNL4A	0.359003	1.20081e-10	3.92409e-09	303	303
ICT1	0.358827	1.2279e-10	4.00608e-09	303	303
PSMC2	0.358426	1.29191e-10	4.20123e-09	303	303
RPS25	0.358352	1.30394e-10	4.22871e-09	303	303
MRPL20	0.358278	1.31619e-10	4.25881e-09	303	303
RPS23	0.358267	1.31812e-10	4.25881e-09	303	303
SUB1	0.358113	1.34397e-10	4.32142e-09	303	303
GLRX3	0.35774	1.40884e-10	4.50108e-09	303	303
MTERF	0.357652	1.42457e-10	4.54411e-09	303	303
COMTD1	0.357331	1.48329e-10	4.71638e-09	303	303
TALDO1	0.356942	1.55779e-10	4.92981e-09	303	303
BCAS4	0.356898	1.56643e-10	4.94932e-09	303	303
NPRL2	0.356733	1.59933e-10	5.02948e-09	303	303
URM1	0.355875	1.78099e-10	5.57212e-09	303	303
SIVA1	0.35525	1.92609e-10	5.97267e-09	303	303
SLC25A5	0.354961	1.99682e-10	6.18244e-09	303	303
ATP5H	0.354749	2.05058e-10	6.33182e-09	303	303
PDZD11	0.354745	2.05139e-10	6.33182e-09	303	303
C17orf61	0.354449	2.12875e-10	6.56048e-09	303	303
GNG11	0.354426	2.13489e-10	6.5693e-09	303	303
COMMD6	0.354237	2.18556e-10	6.66378e-09	303	303
UNC50	0.354077	2.22978e-10	6.78828e-09	303	303
ARV1	0.354061	2.23418e-10	6.79137e-09	303	303
NOP10	0.353746	2.32355e-10	7.03103e-09	303	303
RAN	0.353713	2.33289e-10	7.04863e-09	303	303
CKS2	0.353673	2.34472e-10	7.07371e-09	303	303
ADSL	0.353595	2.36748e-10	7.13162e-09	303	303
EIF4EBP3	0.353515	2.39131e-10	7.18182e-09	303	303
MRPS12	0.353461	2.40725e-10	7.21886e-09	303	303
GLRX2	0.353448	2.41119e-10	7.21988e-09	303	303
PMF1	0.35336	2.43783e-10	7.28874e-09	303	303
C2orf7	0.35325	2.47112e-10	7.3663e-09	303	303
TMEM223	0.353215	2.48208e-10	7.38795e-09	303	303
PFDN2	0.353068	2.52759e-10	7.51225e-09	303	303
MRPL27	0.352961	2.5614e-10	7.59024e-09	303	303
IAH1	0.352906	2.57891e-10	7.61959e-09	303	303
C6orf129	0.352765	2.62452e-10	7.73152e-09	303	303
TMSL3	0.352518	2.706e-10	7.95984e-09	303	303
PHB2	0.352445	2.73076e-10	8.02092e-09	303	303
BOLA3	0.352376	2.7541e-10	8.07762e-09	303	303
C9orf16	0.352276	2.78838e-10	8.15428e-09	303	303
TOMM22	0.352251	2.79686e-10	8.1647e-09	303	303
ISCA1P1	0.352242	2.8001e-10	8.1647e-09	303	303
ZNF90	0.352025	2.87627e-10	8.35036e-09	303	303
ACOT8	0.351941	2.90625e-10	8.42517e-09	303	303
NDUFC1	0.35167	3.00523e-10	8.68699e-09	303	303
C11orf67	0.351659	3.00957e-10	8.68699e-09	303	303
ARMC10	0.35161	3.02759e-10	8.72644e-09	303	303
COMMD3	0.351577	3.04019e-10	8.75015e-09	303	303
MRPL16	0.351401	3.10662e-10	8.91575e-09	303	303
MRPL34	0.350946	3.28598e-10	9.37675e-09	303	303
BIK	0.350302	3.55701e-10	1.0107e-08	303	303
RPLP0	0.350007	3.68849e-10	1.04586e-08	303	303
PRDX1	0.350001	3.69121e-10	1.04586e-08	303	303
NDUFA6	0.349733	3.81437e-10	1.07875e-08	303	303
NOSIP	0.349725	3.81805e-10	1.07875e-08	303	303
TRMT112	0.349527	3.91177e-10	1.09903e-08	303	303
DTD1	0.349247	4.04869e-10	1.1359e-08	303	303
PSENEN	0.349215	4.06449e-10	1.1373e-08	303	303
MDH1	0.349214	4.06502e-10	1.1373e-08	303	303
NUP37	0.349059	4.1427e-10	1.15259e-08	303	303
SDHC	0.349025	4.15996e-10	1.15579e-08	303	303
POLR1D	0.348684	4.3373e-10	1.19969e-08	303	303
AURKAIP1	0.348675	4.34192e-10	1.19969e-08	303	303
SNRPE	0.348647	4.35669e-10	1.20211e-08	303	303
MPG	0.348592	4.38642e-10	1.20699e-08	303	303
POP4	0.348223	4.58831e-10	1.25908e-08	303	303
PHPT1	0.348135	4.63765e-10	1.26914e-08	303	303
C19orf56	0.347562	4.97309e-10	1.34805e-08	303	303
SRA1	0.347352	5.10214e-10	1.38116e-08	303	303
RPL10A	0.347149	5.22961e-10	1.40428e-08	303	303
GCA	0.347001	5.32437e-10	1.42764e-08	303	303
C9orf23	0.346832	5.43502e-10	1.45166e-08	303	303
HSBP1L1	0.346642	5.56143e-10	1.4795e-08	303	303
OSTC	0.346559	5.61808e-10	1.49259e-08	303	303
DPM1	0.34587	6.10694e-10	1.61138e-08	303	303
CHMP4B	0.345782	6.17242e-10	1.62478e-08	303	303
NUDT2	0.345761	6.18819e-10	1.62679e-08	303	303
H2AFZ	0.345665	6.26019e-10	1.64142e-08	303	303
RABAC1	0.34559	6.3172e-10	1.65204e-08	303	303
STRA13	0.345563	6.33776e-10	1.65525e-08	303	303
MTCP1NB	0.345421	6.44755e-10	1.68174e-08	303	303
C6orf125	0.345312	6.53305e-10	1.69811e-08	303	303
HSCB	0.345298	6.54422e-10	1.69811e-08	303	303
BOLA1	0.345206	6.61711e-10	1.7148e-08	303	303
GRHPR	0.344703	7.03087e-10	1.81264e-08	303	303
SNRPB	0.344669	7.05985e-10	1.81777e-08	303	303
TMEM9	0.344511	7.19586e-10	1.84804e-08	303	303
SNRPC	0.344352	7.33494e-10	1.87454e-08	303	303
CAMTA1	0.34435	7.33647e-10	1.87454e-08	303	303
ZFAND2A	0.343801	7.83697e-10	1.98722e-08	303	303
TOMM5	0.343443	8.18095e-10	2.0692e-08	303	303
TRNAU1AP	0.343129	8.49489e-10	2.1405e-08	303	303
MRPS30	0.343095	8.52954e-10	2.14653e-08	303	303
IMMP1L	0.343029	8.59722e-10	2.16085e-08	303	303
GTF2B	0.342808	8.82787e-10	2.21327e-08	303	303
RNASEH2B	0.342742	8.8982e-10	2.22811e-08	303	303
COMMD1	0.342569	9.08362e-10	2.26322e-08	303	303
MRP63	0.342502	9.15735e-10	2.27876e-08	303	303
EIF3M	0.342483	9.17763e-10	2.28097e-08	303	303
MANBAL	0.342211	9.481e-10	2.34763e-08	303	303
GBAS	0.341951	9.78022e-10	2.40685e-08	303	303
RPL24	0.341802	9.95506e-10	2.44387e-08	303	303
TMUB1	0.341782	9.97888e-10	2.44672e-08	303	303
TRIAP1	0.341767	9.9966e-10	2.44807e-08	303	303
COX16	0.341636	1.01545e-09	2.48067e-08	303	303
TXN	0.341305	1.05633e-09	2.57114e-08	303	303
PDCD5	0.341245	1.06391e-09	2.58644e-08	303	303
GEMIN6	0.341222	1.06679e-09	2.59028e-08	303	303
C1D	0.340956	1.10113e-09	2.66078e-08	303	303
RPL34	0.340521	1.15954e-09	2.79854e-08	303	303
NME3	0.340283	1.19274e-09	2.86487e-08	303	303
BTF3	0.34018	1.20732e-09	2.89642e-08	303	303
TIMM16	0.339498	1.30898e-09	3.12533e-08	303	303
TPI1	0.339331	1.33497e-09	3.18358e-08	303	303
MAP1LC3B2	0.339073	1.37643e-09	3.27761e-08	303	303
MRPL18	0.339065	1.37767e-09	3.27761e-08	303	303
MGMT	0.338567	1.46108e-09	3.45146e-08	303	303
PPIA	0.338502	1.47221e-09	3.46956e-08	303	303
C7orf30	0.338468	1.47822e-09	3.47964e-08	303	303
PPP1R14B	0.338416	1.48734e-09	3.497e-08	303	303
PDRG1	0.338335	1.5016e-09	3.52639e-08	303	303
RNF7	0.338192	1.52709e-09	3.58205e-08	303	303
PMM1	0.338148	1.53491e-09	3.59617e-08	303	303
AGTRAP	0.338056	1.55161e-09	3.63106e-08	303	303
ERGIC3	0.338023	1.55768e-09	3.64101e-08	303	303
MRPS21	0.337986	1.56446e-09	3.64834e-08	303	303
NDUFS8	0.337814	1.59643e-09	3.71425e-08	303	303
C3orf10	0.337652	1.62711e-09	3.77888e-08	303	303
RPS26	0.337626	1.63213e-09	3.77975e-08	303	303
NUDCD2	0.337559	1.64516e-09	3.80553e-08	303	303
RPLP1	0.337544	1.64802e-09	3.80774e-08	303	303
TEX264	0.337492	1.65816e-09	3.82676e-08	303	303
CHMP2A	0.337464	1.66347e-09	3.83459e-08	303	303
NDUFB11	0.337454	1.66547e-09	3.83479e-08	303	303
HIGD2A	0.337307	1.69452e-09	3.89719e-08	303	303
TIMM8B	0.337281	1.69958e-09	3.90435e-08	303	303
UCHL3	0.337194	1.71717e-09	3.93303e-08	303	303
MRPL48	0.33719	1.71795e-09	3.93303e-08	303	303
MRPL52	0.337059	1.74449e-09	3.98467e-08	303	303
RPL23	0.337038	1.7489e-09	3.9902e-08	303	303
MGST2	0.336949	1.76719e-09	4.02276e-08	303	303
NIPSNAP3A	0.336933	1.77049e-09	4.02572e-08	303	303
MMAB	0.336598	1.8413e-09	4.18196e-08	303	303
SDHAF2	0.336588	1.84342e-09	4.18205e-08	303	303
AMZ2	0.336549	1.85202e-09	4.1968e-08	303	303
TBL2	0.336216	1.92554e-09	4.35846e-08	303	303
HSPB11	0.336179	1.93385e-09	4.37233e-08	303	303
RPS20	0.336081	1.95615e-09	4.41776e-08	303	303
C14orf156	0.336012	1.97186e-09	4.43823e-08	303	303
CCDC58	0.335738	2.03602e-09	4.5775e-08	303	303
PRDX6	0.335455	2.10434e-09	4.72052e-08	303	303
COX5A	0.334969	2.227e-09	4.97338e-08	303	303
PFN1	0.334857	2.25632e-09	5.03326e-08	303	303
ARL6IP4	0.33476	2.28192e-09	5.0847e-08	303	303
ATP5D	0.334563	2.33474e-09	5.1851e-08	303	303
C15orf61	0.334528	2.34424e-09	5.19636e-08	303	303
EXOSC8	0.33448	2.35729e-09	5.21783e-08	303	303
RPL38	0.334385	2.3835e-09	5.2642e-08	303	303
JAGN1	0.334305	2.40578e-09	5.30755e-08	303	303
TMEM126A	0.333997	2.49322e-09	5.46545e-08	303	303
NDUFC2	0.333996	2.49372e-09	5.46545e-08	303	303
NSMCE1	0.333739	2.56896e-09	5.61806e-08	303	303
UFSP1	0.33361	2.6078e-09	5.69057e-08	303	303
NME2P1	0.332941	2.81737e-09	6.10796e-08	303	303
BAD	0.332738	2.88452e-09	6.24004e-08	303	303
TMEM126B	0.33248	2.97169e-09	6.40785e-08	303	303
MRPL15	0.332326	3.02483e-09	6.51542e-08	303	303
YIF1A	0.332187	3.07367e-09	6.60641e-08	303	303
NAA10	0.331881	3.18379e-09	6.82114e-08	303	303
LCMT1	0.331749	3.2328e-09	6.91875e-08	303	303
EIF3I	0.331577	3.29713e-09	7.04138e-08	303	303
ATP5EP2	0.331529	3.31544e-09	7.06541e-08	303	303
C2orf76	0.331229	3.43187e-09	7.28254e-08	303	303
YIPF2	0.331086	3.48843e-09	7.37912e-08	303	303
SLC25A40	0.331071	3.49469e-09	7.38456e-08	303	303
SCNM1	0.330858	3.58116e-09	7.5593e-08	303	303
GYG1	0.330688	3.65151e-09	7.6916e-08	303	303
SCO2	0.330528	3.71905e-09	7.81449e-08	303	303
MRPL32	0.330522	3.72156e-09	7.81449e-08	303	303
MRPL4	0.330488	3.73605e-09	7.83672e-08	303	303
RPS15	0.330369	3.78764e-09	7.92004e-08	303	303
MED19	0.330017	3.94301e-09	8.21065e-08	303	303
SF3B14	0.329698	4.08954e-09	8.49465e-08	303	303
EDEM2	0.329615	4.12829e-09	8.55201e-08	303	303
FAM96A	0.329505	4.18077e-09	8.64285e-08	303	303
C12orf29	0.329443	4.21008e-09	8.68551e-08	303	303
TRIP6	0.329251	4.30345e-09	8.85989e-08	303	303
CHCHD8	0.329141	4.35786e-09	8.9535e-08	303	303
DDT	0.329051	4.40275e-09	9.01782e-08	303	303
COMMD9	0.328958	4.44986e-09	9.07735e-08	303	303
PSMB6	0.328944	4.45678e-09	9.08223e-08	303	303
RNASEK	0.328595	4.63718e-09	9.40202e-08	303	303
ARPC1B	0.328513	4.68083e-09	9.45624e-08	303	303
C11orf59	0.328509	4.6828e-09	9.45624e-08	303	303
C17orf89	0.328242	4.82731e-09	9.71866e-08	303	303
POLR3K	0.327995	4.96462e-09	9.97504e-08	303	303
SSNA1	0.327757	5.10041e-09	1.02069e-07	303	303
CD151	0.327162	5.45588e-09	1.08727e-07	303	303
ASL	0.327155	5.46021e-09	1.08727e-07	303	303
TUSC2	0.326932	5.59977e-09	1.11284e-07	303	303
CD9	0.326914	5.61139e-09	1.11405e-07	303	303
IFRD2	0.326808	5.67912e-09	1.12638e-07	303	303
HINT2	0.326352	5.97897e-09	1.1802e-07	303	303
CARHSP1	0.326351	5.97997e-09	1.1802e-07	303	303
MRPS34	0.326242	6.05377e-09	1.19359e-07	303	303
ETFB	0.325817	6.35065e-09	1.24356e-07	303	303
UROD	0.325739	6.40657e-09	1.25329e-07	303	303
TMEM99	0.32559	6.51486e-09	1.27199e-07	303	303
EIF1	0.325558	6.53836e-09	1.2741e-07	303	303
CYBA	0.325419	6.64171e-09	1.28697e-07	303	303
MED30	0.325417	6.64301e-09	1.28697e-07	303	303
SEC11C	0.325393	6.66153e-09	1.28807e-07	303	303
TMEM11	0.324998	6.96379e-09	1.34133e-07	303	303
IFT20	0.324984	6.97447e-09	1.3421e-07	303	303
PRR13	0.324864	7.06935e-09	1.35645e-07	303	303
TMEM179B	0.324622	7.26321e-09	1.3859e-07	303	303
N6AMT2	0.32448	7.38045e-09	1.40537e-07	303	303
BID	0.323462	8.27036e-09	1.5556e-07	303	303
RNF114	0.323248	8.46982e-09	1.58865e-07	303	303
NUDT16L1	0.323115	8.59688e-09	1.61097e-07	303	303
MOCS2	0.322978	8.7295e-09	1.63124e-07	303	303
KBTBD3	0.322819	8.88549e-09	1.65825e-07	303	303
RPL26	0.322799	8.90452e-09	1.65931e-07	303	303
ZNF277	0.322716	8.98772e-09	1.6717e-07	303	303
OXSM	0.322583	9.1222e-09	1.69357e-07	303	303
ISCA2	0.32257	9.13458e-09	1.6943e-07	303	303
NDUFB8	0.322348	9.36382e-09	1.73521e-07	303	303
SLC25A3	0.322271	9.44385e-09	1.74681e-07	303	303
NUDT1	0.322149	9.57313e-09	1.76726e-07	303	303
CD320	0.322134	9.58928e-09	1.76726e-07	303	303
VDAC2	0.322106	9.61822e-09	1.76926e-07	303	303
PMS2L2	0.321462	1.03313e-08	1.89347e-07	303	303
ATP6V0B	0.321391	1.04132e-08	1.90674e-07	303	303
DERA	0.321329	1.04846e-08	1.91807e-07	303	303
CKS1B	0.321301	1.05174e-08	1.92231e-07	303	303
SUPT4H1	0.321242	1.05866e-08	1.93157e-07	303	303
BLVRB	0.321241	1.05874e-08	1.93157e-07	303	303
DPY30	0.321084	1.07727e-08	1.96359e-07	303	303
TPRKB	0.321036	1.08307e-08	1.97237e-07	303	303
PHF5A	0.321023	1.08463e-08	1.97342e-07	303	303
TMEM42	0.320858	1.10452e-08	2.0042e-07	303	303
ISOC2	0.320858	1.10455e-08	2.0042e-07	303	303
C4orf48	0.320784	1.11366e-08	2.01707e-07	303	303
NCRNA00188	0.320582	1.13883e-08	2.05893e-07	303	303
IFI27L1	0.320506	1.14835e-08	2.07427e-07	303	303
SNAPC2	0.320465	1.15356e-08	2.07994e-07	303	303
CINP	0.320338	1.16991e-08	2.10751e-07	303	303
LSM10	0.32013	1.19708e-08	2.14875e-07	303	303
TXN2	0.31994	1.22247e-08	2.19235e-07	303	303
BPNT1	0.319786	1.24338e-08	2.22586e-07	303	303
ZSWIM7	0.319643	1.26306e-08	2.25304e-07	303	303
ITGB1BP1	0.31963	1.26494e-08	2.25439e-07	303	303
ZNRD1	0.319434	1.29253e-08	2.29742e-07	303	303
NPM3	0.31912	1.33789e-08	2.36964e-07	303	303
TSPAN31	0.318972	1.3598e-08	2.39996e-07	303	303
MRPL40	0.318873	1.37474e-08	2.42419e-07	303	303
GTF2H5	0.318849	1.37825e-08	2.42825e-07	303	303
HSD17B10	0.318838	1.37996e-08	2.42912e-07	303	303
TMEM205	0.318566	1.42172e-08	2.49824e-07	303	303
HNRNPC	0.318428	1.4434e-08	2.52967e-07	303	303
AIMP2	0.318376	1.45166e-08	2.54192e-07	303	303
TMEM147	0.318341	1.45724e-08	2.54948e-07	303	303
C19orf33	0.318112	1.49422e-08	2.60961e-07	303	303
C5orf32	0.317792	1.54755e-08	2.68869e-07	303	303
ANAPC16	0.317716	1.56054e-08	2.70608e-07	303	303
POLD2	0.317709	1.56162e-08	2.70608e-07	303	303
DBF4	0.317669	1.56855e-08	2.71575e-07	303	303
BRP44L	0.316933	1.69978e-08	2.91802e-07	303	303
ARF1	0.316727	1.73834e-08	2.97628e-07	303	303
GTF2A2	0.316443	1.79283e-08	3.06433e-07	303	303
MRPL43	0.316374	1.80636e-08	3.08482e-07	303	303
BNIP1	0.316355	1.81016e-08	3.08868e-07	303	303
SYCE1L	0.316334	1.81428e-08	3.09307e-07	303	303
C17orf79	0.316191	1.84282e-08	3.13639e-07	303	303
SUMF2	0.316131	1.85474e-08	3.15401e-07	303	303
C19orf43	0.316025	1.87622e-08	3.18782e-07	303	303
COPS3	0.315809	1.92089e-08	3.26096e-07	303	303
INO80E	0.315719	1.93968e-08	3.29007e-07	303	303
TRAPPC6A	0.315442	1.99883e-08	3.38753e-07	303	303
CD63	0.315327	2.02391e-08	3.42712e-07	303	303
ATPIF1	0.315037	2.08854e-08	3.53061e-07	303	303
TMEM14C	0.314974	2.10279e-08	3.5517e-07	303	303
EEF1G	0.31492	2.11512e-08	3.5665e-07	303	303
CCDC73	0.314861	2.12864e-08	3.58629e-07	303	303
C1orf123	0.314725	2.16021e-08	3.63641e-07	303	303
TRPT1	0.314601	2.18933e-08	3.67926e-07	303	303
ZMAT5	0.314538	2.2044e-08	3.70147e-07	303	303
PPP4C	0.314462	2.22262e-08	3.72582e-07	303	303
DPM2	0.314315	2.25802e-08	3.77568e-07	303	303
B9D1	0.314046	2.32465e-08	3.87738e-07	303	303
BCL7C	0.313781	2.39199e-08	3.97763e-07	303	303
CCDC59	0.313507	2.46374e-08	4.09234e-07	303	303
HEBP1	0.313288	2.52228e-08	4.17573e-07	303	303
PRMT1	0.313158	2.55789e-08	4.22421e-07	303	303
MKKS	0.312803	2.65722e-08	4.37743e-07	303	303
DUS4L	0.312665	2.69709e-08	4.4358e-07	303	303
C20orf199	0.312285	2.80911e-08	4.60869e-07	303	303
TMCO1	0.312206	2.83294e-08	4.63964e-07	303	303
RALY	0.3122	2.83492e-08	4.63964e-07	303	303
ZNF32	0.312152	2.84963e-08	4.6599e-07	303	303
MRPL9	0.312003	2.89523e-08	4.73061e-07	303	303
MRPL12	0.311932	2.91744e-08	4.76302e-07	303	303
FAM104B	0.31176	2.97175e-08	4.83985e-07	303	303
PEX11B	0.311537	3.0434e-08	4.94447e-07	303	303
HIGD1A	0.311161	3.16814e-08	5.1388e-07	303	303
LIN7B	0.311128	3.1793e-08	5.15272e-07	303	303
RPL30	0.310909	3.25445e-08	5.27027e-07	303	303
UBE2A	0.310311	3.46819e-08	5.60281e-07	303	303
GSTP1	0.310157	3.52562e-08	5.68641e-07	303	303
CHMP5	0.309969	3.5967e-08	5.79638e-07	303	303
C7orf64	0.309589	3.74481e-08	6.02055e-07	303	303
PSMG3	0.309383	3.82746e-08	6.14356e-07	303	303
ARFIP2	0.309178	3.91163e-08	6.26862e-07	303	303
CYB561D2	0.309167	3.91606e-08	6.2707e-07	303	303
NSUN5	0.309024	3.97611e-08	6.35164e-07	303	303
BRIX1	0.308813	4.06573e-08	6.48444e-07	303	303
C16orf13	0.308795	4.0735e-08	6.49167e-07	303	303
POT1	0.308771	4.08367e-08	6.5027e-07	303	303
ZNF511	0.308387	4.25287e-08	6.75068e-07	303	303
C1orf212	0.307834	4.5085e-08	7.11136e-07	303	303
PDCD10	0.307775	4.53686e-08	7.15046e-07	303	303
ILK	0.307679	4.58289e-08	7.20866e-07	303	303
FAM128A	0.307675	4.58458e-08	7.20866e-07	303	303
PARD6A	0.307458	4.6909e-08	7.35275e-07	303	303
CLDN12	0.307436	4.70148e-08	7.36174e-07	303	303
ECHS1	0.307411	4.71374e-08	7.36611e-07	303	303
CHID1	0.30736	4.73926e-08	7.39532e-07	303	303
ORMDL2	0.307303	4.7678e-08	7.43257e-07	303	303
PTPMT1	0.307126	4.85751e-08	7.55479e-07	303	303
STOML2	0.306992	4.92654e-08	7.64434e-07	303	303
NCRNA00152	0.306754	5.05097e-08	7.82529e-07	303	303
SNRPB2	0.306669	5.09621e-08	7.88318e-07	303	303
GALK1	0.306567	5.15105e-08	7.95573e-07	303	303
FASTKD3	0.306436	5.2226e-08	8.06002e-07	303	303
SNHG9	0.306319	5.28658e-08	8.15249e-07	303	303
GPX4	0.306201	5.35241e-08	8.23498e-07	303	303
NDUFA5	0.306056	5.43466e-08	8.3487e-07	303	303
AP2S1	0.305885	5.53279e-08	8.47389e-07	303	303
RPS2	0.305884	5.53307e-08	8.47389e-07	303	303
AHCY	0.305819	5.57093e-08	8.52535e-07	303	303
2020-03-02	0.305581	5.7116e-08	8.714e-07	303	303
CD59	0.305492	5.76471e-08	8.76166e-07	303	303
ENDOG	0.305354	5.84843e-08	8.86871e-07	303	303
VKORC1	0.30526	5.90621e-08	8.9428e-07	303	303
ATP6V0E1	0.304812	6.18884e-08	9.34954e-07	303	303
SKP1	0.304159	6.62409e-08	9.97698e-07	303	303
PKIG	0.30409	6.67193e-08	1.00339e-06	303	303
BCL2L12	0.303937	6.77883e-08	1.01642e-06	303	303
SNRPF	0.303877	6.82096e-08	1.02197e-06	303	303
PIGC	0.303532	7.06999e-08	1.05534e-06	303	303
MRPS6	0.303517	7.08079e-08	1.05616e-06	303	303
LOC729991	0.303103	7.39137e-08	1.09932e-06	303	303
CISD1	0.303102	7.39209e-08	1.09932e-06	303	303
NEDD8	0.30273	7.68181e-08	1.13987e-06	303	303
UROS	0.302641	7.75302e-08	1.14958e-06	303	303
CBY1	0.302326	8.00956e-08	1.18499e-06	303	303
C19orf53	0.30227	8.05607e-08	1.19011e-06	303	303
VPS25	0.302118	8.183e-08	1.20797e-06	303	303
AIP	0.302018	8.26843e-08	1.21879e-06	303	303
PSMD8	0.30196	8.31814e-08	1.22521e-06	303	303
AKR1A1	0.301927	8.34568e-08	1.22746e-06	303	303
NDUFAF2	0.301912	8.35897e-08	1.22817e-06	303	303
MRPL1	0.301642	8.59467e-08	1.25874e-06	303	303
ZNF622	0.301629	8.60627e-08	1.25874e-06	303	303
C17orf90	0.301466	8.75181e-08	1.27782e-06	303	303
PEX11G	0.301377	8.83227e-08	1.28862e-06	303	303
RHOA	0.301152	9.03921e-08	1.3169e-06	303	303
ATXN10	0.301111	9.07778e-08	1.32156e-06	303	303
TBCB	0.301092	9.09491e-08	1.32309e-06	303	303
FBXO4	0.301037	9.14628e-08	1.32959e-06	303	303
C2orf47	0.301002	9.17966e-08	1.33348e-06	303	303
MYL12B	0.300921	9.25598e-08	1.34359e-06	303	303
LGALS3	0.300814	9.35903e-08	1.35659e-06	303	303
S100A13	0.300179	9.98793e-08	1.43941e-06	303	303
LTC4S	0.299784	1.04005e-07	1.49457e-06	303	303
RPL14	0.299481	1.0728e-07	1.53721e-06	303	303
NDUFA8	0.299341	1.08819e-07	1.55704e-06	303	303
FAM98C	0.299237	1.09984e-07	1.57147e-06	303	303
DIABLO	0.299051	1.12094e-07	1.59592e-06	303	303
NUDT22	0.299019	1.12452e-07	1.59989e-06	303	303
LSM2	0.298925	1.1354e-07	1.61308e-06	303	303
SNX3	0.298893	1.13911e-07	1.61649e-06	303	303
MCEE	0.29888	1.14064e-07	1.61708e-06	303	303
RPL36AL	0.298845	1.14467e-07	1.62165e-06	303	303
RPS17	0.298825	1.14696e-07	1.62307e-06	303	303
PSMB10	0.298318	1.20772e-07	1.70416e-06	303	303
TOM1L1	0.298239	1.21753e-07	1.71636e-06	303	303
CETN3	0.297739	1.28097e-07	1.79569e-06	303	303
MRPS7	0.297096	1.36726e-07	1.90864e-06	303	303
PIGY	0.297074	1.3702e-07	1.91142e-06	303	303
FTL	0.297035	1.37567e-07	1.91637e-06	303	303
RPL5	0.296647	1.43066e-07	1.98744e-06	303	303
DAD1	0.296582	1.44017e-07	1.99927e-06	303	303
CPSF4	0.29653	1.4477e-07	2.00833e-06	303	303
C17orf106	0.29646	1.45801e-07	2.02124e-06	303	303
PON2	0.296303	1.48131e-07	2.04928e-06	303	303
C7orf50	0.295632	1.585e-07	2.18369e-06	303	303
UBXN1	0.295601	1.58994e-07	2.18748e-06	303	303
MRPL14	0.295237	1.6492e-07	2.25661e-06	303	303
MPST	0.295069	1.67727e-07	2.28876e-06	303	303
CCDC12	0.295021	1.68536e-07	2.29824e-06	303	303
PPIH	0.294977	1.69291e-07	2.306e-06	303	303
ENOPH1	0.294974	1.69336e-07	2.306e-06	303	303
PRDX3	0.294906	1.70499e-07	2.32027e-06	303	303
C3orf26	0.294821	1.71964e-07	2.33702e-06	303	303
EMD	0.294775	1.72746e-07	2.34519e-06	303	303
LSM5	0.294677	1.74454e-07	2.36445e-06	303	303
C3orf1	0.294119	1.84492e-07	2.49039e-06	303	303
MRPS28	0.29405	1.85772e-07	2.50599e-06	303	303
NOP16	0.294003	1.86636e-07	2.51426e-06	303	303
RPL26L1	0.293875	1.89057e-07	2.54173e-06	303	303
CHKB	0.293866	1.89221e-07	2.54224e-06	303	303
RPS24	0.29384	1.89721e-07	2.54724e-06	303	303
DNTTIP1	0.293715	1.92093e-07	2.57392e-06	303	303
SERP1	0.293666	1.93037e-07	2.58311e-06	303	303
ZNF524	0.29353	1.95672e-07	2.61506e-06	303	303
C18orf22	0.29353	1.95686e-07	2.61506e-06	303	303
MRPL21	0.293484	1.96575e-07	2.62344e-06	303	303
ETV2	0.29335	1.99237e-07	2.65367e-06	303	303
C1orf156	0.29331	2.00026e-07	2.6624e-06	303	303
C19orf24	0.29324	2.01418e-07	2.67738e-06	303	303
SELT	0.293036	2.05562e-07	2.72343e-06	303	303
TMEM128	0.292697	2.12636e-07	2.81342e-06	303	303
SFRS3	0.292526	2.16267e-07	2.85957e-06	303	303
SDF2	0.292465	2.17596e-07	2.87147e-06	303	303
DIMT1L	0.292414	2.18707e-07	2.88303e-06	303	303
C9orf142	0.292251	2.22261e-07	2.92532e-06	303	303
VAMP5	0.292216	2.23039e-07	2.93362e-06	303	303
EXOSC5	0.292207	2.23245e-07	2.93441e-06	303	303
PNPLA4	0.29152	2.38986e-07	3.11678e-06	303	303
MED11	0.291503	2.39391e-07	3.12002e-06	303	303
SPR	0.29149	2.39713e-07	3.12011e-06	303	303
C6orf115	0.291488	2.39757e-07	3.12011e-06	303	303
NDUFS5	0.291389	2.42124e-07	3.14745e-06	303	303
OVCA2	0.291374	2.42482e-07	3.15006e-06	303	303
HM13	0.291128	2.48465e-07	3.22153e-06	303	303
NR2C2AP	0.291112	2.48848e-07	3.2244e-06	303	303
FH	0.291094	2.49303e-07	3.22821e-06	303	303
RPL6	0.290962	2.52577e-07	3.26638e-06	303	303
BANF1	0.290897	2.5419e-07	3.28512e-06	303	303
RPS19BP1	0.290881	2.54597e-07	3.28613e-06	303	303
RPL7A	0.290815	2.5627e-07	3.3056e-06	303	303
COPE	0.290627	2.61071e-07	3.36537e-06	303	303
CETN2	0.290611	2.61485e-07	3.36637e-06	303	303
TXNDC9	0.290553	2.6299e-07	3.3814e-06	303	303
TIMM17B	0.290533	2.63506e-07	3.38586e-06	303	303
IFT52	0.290453	2.65594e-07	3.40613e-06	303	303
MTX2	0.290437	2.66012e-07	3.40931e-06	303	303
MRPS22	0.290334	2.68736e-07	3.44202e-06	303	303
FDX1L	0.290235	2.71355e-07	3.47113e-06	303	303
COPS7A	0.290229	2.71535e-07	3.47121e-06	303	303
TCEB1	0.290138	2.73979e-07	3.49799e-06	303	303
OCIAD2	0.289982	2.78209e-07	3.54521e-06	303	303
TMBIM4	0.289843	2.82062e-07	3.58747e-06	303	303
RPL11	0.289683	2.86537e-07	3.64207e-06	303	303
SSSCA1	0.289479	2.92348e-07	3.71359e-06	303	303
SERF1A	0.289372	2.95429e-07	3.75033e-06	303	303
C20orf43	0.289223	2.99774e-07	3.79587e-06	303	303
PSMG4	0.289104	3.0332e-07	3.83835e-06	303	303
C19orf39	0.288809	3.12204e-07	3.94533e-06	303	303
DAP3	0.288789	3.12818e-07	3.94856e-06	303	303
CHCHD6	0.288689	3.15899e-07	3.98495e-06	303	303
LYRM4	0.288498	3.2187e-07	4.05516e-06	303	303
GAPDH	0.288445	3.23572e-07	4.07404e-06	303	303
C8orf40	0.2884	3.25001e-07	4.0869e-06	303	303
WDR61	0.288288	3.2858e-07	4.12413e-06	303	303
MITD1	0.288149	3.33058e-07	4.17772e-06	303	303
GEMIN7	0.287761	3.45953e-07	4.32863e-06	303	303
ADK	0.287639	3.50078e-07	4.37629e-06	303	303
BAX	0.286962	3.73963e-07	4.65872e-06	303	303
MRPL37	0.286906	3.76009e-07	4.67839e-06	303	303
MT1F	0.28679	3.80274e-07	4.72559e-06	303	303
TMEM9B	0.286669	3.84781e-07	4.77568e-06	303	303
TMEM134	0.286638	3.85961e-07	4.78735e-06	303	303
C2orf64	0.286547	3.89383e-07	4.82383e-06	303	303
C1orf122	0.28639	3.95369e-07	4.88288e-06	303	303
MED18	0.286154	4.04554e-07	4.98709e-06	303	303
RAB9A	0.286142	4.05002e-07	4.98955e-06	303	303
HSD17B1	0.286133	4.05374e-07	4.99106e-06	303	303
SUMO2	0.286107	4.06381e-07	5.00039e-06	303	303
RPL39L	0.286022	4.09755e-07	5.03571e-06	303	303
ZCCHC17	0.285942	4.12939e-07	5.06552e-06	303	303
HCFC1R1	0.285554	4.28763e-07	5.24678e-06	303	303
SIP1	0.285517	4.30311e-07	5.26251e-06	303	303
C11orf58	0.285405	4.35e-07	5.31336e-06	303	303
RRAS	0.285349	4.37362e-07	5.33479e-06	303	303
CCDC107	0.285302	4.39369e-07	5.35367e-06	303	303
ALG14	0.285112	4.475e-07	5.43951e-06	303	303
RPL13A	0.285057	4.49893e-07	5.46529e-06	303	303
OSTCL	0.284919	4.55939e-07	5.53203e-06	303	302
NDUFV2	0.284788	4.61732e-07	5.59554e-06	303	303
LENG1	0.28475	4.6344e-07	5.61283e-06	303	303
C12orf47	0.284617	4.69415e-07	5.67833e-06	303	303
METTL11A	0.284448	4.7712e-07	5.75859e-06	303	303
ALKBH4	0.284447	4.77199e-07	5.75859e-06	303	303
SUGT1	0.284279	4.84956e-07	5.83812e-06	303	303
SEC13	0.283964	4.99887e-07	6.00704e-06	303	303
VPS72	0.283788	5.08436e-07	6.09514e-06	303	303
RPL8	0.283546	5.20398e-07	6.22314e-06	303	303
COQ5	0.283541	5.20666e-07	6.22314e-06	303	303
SFRS9	0.283436	5.25945e-07	6.27127e-06	303	303
THAP3	0.283261	5.34876e-07	6.37018e-06	303	303
B9D2	0.28323	5.36458e-07	6.38479e-06	303	303
PHB	0.283224	5.36741e-07	6.38479e-06	303	303
LOC100144603	0.283019	5.47399e-07	6.49615e-06	303	303
PLP2	0.282886	5.54451e-07	6.57205e-06	303	303
SNRNP25	0.282344	5.83957e-07	6.89324e-06	303	303
ASNA1	0.282131	5.95993e-07	7.02703e-06	303	303
TRAPPC3	0.282105	5.97487e-07	7.03223e-06	303	303
SLC27A5	0.282091	5.98263e-07	7.03604e-06	303	303
C10orf125	0.282087	5.98513e-07	7.03604e-06	303	303
DRG1	0.282038	6.01298e-07	7.06463e-06	303	303
DNLZ	0.282028	6.01889e-07	7.06744e-06	303	303
PSMD6	0.281715	6.20158e-07	7.24797e-06	303	303
DPCD	0.281225	6.49808e-07	7.56799e-06	303	303
ZDHHC12	0.281034	6.61688e-07	7.69073e-06	303	303
EEF1A1	0.280799	6.7666e-07	7.84879e-06	303	303
ARPC5	0.280742	6.80327e-07	7.87764e-06	303	303
C11orf73	0.280547	6.93086e-07	8.00225e-06	303	303
RPL23AP82	0.280534	6.93924e-07	8.00731e-06	303	303
MRPS26	0.280445	6.99836e-07	8.06356e-06	303	303
CCNH	0.280442	7.00006e-07	8.06356e-06	303	303
CCDC23	0.280283	7.10637e-07	8.17192e-06	303	303
SNX17	0.280194	7.16664e-07	8.23178e-06	303	303
LSM6	0.280093	7.23595e-07	8.30187e-06	303	303
DPH5	0.279727	7.49089e-07	8.55982e-06	303	303
SLC25A39	0.279693	7.51539e-07	8.5712e-06	303	303
PUSL1	0.279651	7.54501e-07	8.59736e-06	303	303
C14orf153	0.279595	7.58487e-07	8.63787e-06	303	303
EIF5A	0.279569	7.60405e-07	8.65479e-06	303	303
UBE2D3	0.279519	7.63984e-07	8.68565e-06	303	303
LOC388955	0.279403	7.72439e-07	8.77182e-06	303	303
RFESD	0.27919	7.88137e-07	8.93996e-06	303	303
EIF2B3	0.279118	7.93504e-07	8.99574e-06	303	303
LYSMD2	0.279071	7.97023e-07	9.02032e-06	303	303
TRUB2	0.278993	8.02925e-07	9.07059e-06	303	303
FLAD1	0.27873	8.23063e-07	9.26791e-06	303	303
FAM195B	0.278514	8.40009e-07	9.41111e-06	303	303
CDKN2AIPNL	0.278376	8.51044e-07	9.51736e-06	303	303
C1QBP	0.277989	8.82542e-07	9.85456e-06	303	303
TMEM54	0.277817	8.96983e-07	9.98243e-06	303	303
DRAM2	0.277723	9.04911e-07	1.00461e-05	303	303
SRPRB	0.277719	9.05209e-07	1.00461e-05	303	303
MRPS11	0.277602	9.15266e-07	1.01464e-05	303	303
MRPL39	0.277463	9.2723e-07	1.02719e-05	303	303
RANGRF	0.277459	9.27611e-07	1.02719e-05	303	303
PIH1D1	0.277405	9.32316e-07	1.03183e-05	303	303
S100A6	0.27739	9.33616e-07	1.03213e-05	303	303
C22orf40	0.277374	9.35013e-07	1.03259e-05	303	303
C11orf1	0.277358	9.36447e-07	1.03355e-05	303	303
MTCH2	0.27735	9.37119e-07	1.03372e-05	303	303
CCDC90B	0.277288	9.42596e-07	1.03919e-05	303	303
COMMD10	0.277152	9.54736e-07	1.05142e-05	303	303
CACYBP	0.276982	9.70038e-07	1.06651e-05	303	303
UBE2B	0.276749	9.91452e-07	1.08886e-05	303	303
MPHOSPH6	0.276601	1.00521e-06	1.10276e-05	303	303
ASNS	0.276586	1.00666e-06	1.10375e-05	303	303
SETMAR	0.276219	1.04177e-06	1.13664e-05	303	303
TXNDC12	0.276122	1.05124e-06	1.14635e-05	303	303
PRDX2	0.276052	1.05809e-06	1.15257e-05	303	303
TIMM9	0.275907	1.07249e-06	1.16635e-05	303	303
TFB2M	0.275749	1.08847e-06	1.1809e-05	303	303
C16orf80	0.275744	1.08899e-06	1.1809e-05	303	303
HADH	0.275733	1.09008e-06	1.18099e-05	303	303
CIB1	0.275684	1.09505e-06	1.18573e-05	303	303
NTHL1	0.27557	1.10673e-06	1.19708e-05	303	303
RABEPK	0.275538	1.11008e-06	1.20006e-05	303	303
SSU72	0.27551	1.11298e-06	1.20254e-05	303	303
CDKN1B	0.275276	1.13741e-06	1.22696e-05	303	303
ATP5A1	0.275221	1.14331e-06	1.232e-05	303	303
MCAT	0.275171	1.14862e-06	1.23572e-05	303	303
UBE2D4	0.275163	1.14952e-06	1.23602e-05	303	303
JMJD4	0.275106	1.15555e-06	1.24051e-05	303	303
COQ2	0.275044	1.16222e-06	1.247e-05	303	303
RPL10	0.274756	1.19379e-06	1.27956e-05	303	303
RAG1AP1	0.274688	1.20131e-06	1.28619e-05	303	303
TRAPPC4	0.274523	1.21981e-06	1.30391e-05	303	303
PSMB7	0.274515	1.22079e-06	1.30426e-05	303	303
C6orf225	0.274437	1.22963e-06	1.3123e-05	303	303
LGTN	0.274364	1.23797e-06	1.3205e-05	303	303
TMEM191A	0.27422	1.25455e-06	1.33745e-05	303	303
C1orf131	0.274215	1.2552e-06	1.33745e-05	303	303
ERH	0.274155	1.26222e-06	1.34066e-05	303	303
CNBP	0.273668	1.32032e-06	1.39497e-05	303	303
BZW2	0.273625	1.32554e-06	1.39975e-05	303	303
LOC550643	0.273541	1.33591e-06	1.40996e-05	303	303
DTYMK	0.273464	1.34547e-06	1.41757e-05	303	303
WDR70	0.273364	1.35789e-06	1.42863e-05	303	303
NCRNA00116	0.273312	1.3645e-06	1.43408e-05	303	303
SUSD3	0.273232	1.37463e-06	1.44246e-05	303	303
ZNF581	0.273183	1.38083e-06	1.44821e-05	303	303
C12orf73	0.273167	1.38286e-06	1.44958e-05	303	303
TAF12	0.273087	1.39314e-06	1.45807e-05	303	303
BCAP29	0.273075	1.39462e-06	1.45809e-05	303	303
LYPLA1	0.27304	1.39913e-06	1.46128e-05	303	303
CLTA	0.27266	1.44899e-06	1.50786e-05	303	303
NUBP2	0.272404	1.4836e-06	1.54066e-05	303	303
C3orf14	0.272235	1.50671e-06	1.56224e-05	303	303
C5orf28	0.271876	1.55733e-06	1.60889e-05	303	303
PFDN1	0.271641	1.59124e-06	1.64055e-05	303	303
HMGN2	0.271595	1.59797e-06	1.64663e-05	303	303
RER1	0.270956	1.69413e-06	1.73678e-05	303	303
CST3	0.270701	1.73406e-06	1.77319e-05	303	303
PDZK1IP1	0.270473	1.77067e-06	1.80785e-05	303	303
RAB1B	0.270139	1.82543e-06	1.85997e-05	303	303
RSL24D1	0.270012	1.84662e-06	1.8787e-05	303	303
CSDA	0.269951	1.85695e-06	1.88729e-05	303	303
C12orf75	0.269872	1.87032e-06	1.89895e-05	303	303
PCGF1	0.269663	1.90619e-06	1.93243e-05	303	303
PDAP1	0.269645	1.90939e-06	1.93469e-05	303	303
RWDD2A	0.269617	1.91422e-06	1.9386e-05	303	303
ANXA7	0.269589	1.91907e-06	1.94211e-05	303	303
ELOVL1	0.269586	1.91962e-06	1.94211e-05	303	303
PLA2G16	0.269351	1.96106e-06	1.97804e-05	303	303
AUP1	0.269341	1.96288e-06	1.97888e-05	303	303
CHCHD3	0.269268	1.97582e-06	1.99092e-05	303	303
APOC1P1	0.269251	1.97902e-06	1.99315e-05	303	154
HSD17B8	0.268925	2.03841e-06	2.04577e-05	303	303
C14orf142	0.268694	2.08146e-06	2.08584e-05	303	303
MTIF3	0.26863	2.09369e-06	2.09528e-05	303	303
TMEM111	0.26858	2.10301e-06	2.10217e-05	303	303
RPS12	0.268289	2.15921e-06	2.15405e-05	303	303
ICAM3	0.268046	2.20713e-06	2.19966e-05	303	303
CRYL1	0.267899	2.23671e-06	2.22472e-05	303	303
BGLAP	0.267731	2.2708e-06	2.25452e-05	303	303
SPATA4	0.267701	2.27707e-06	2.25925e-05	303	248
ARF4	0.267603	2.2973e-06	2.2782e-05	303	303
ATP6V1E1	0.267546	2.30911e-06	2.28651e-05	303	303
ZBTB8OS	0.267524	2.31376e-06	2.28998e-05	303	303
PSMD10	0.267315	2.35778e-06	2.32665e-05	303	303
RPP30	0.267226	2.37663e-06	2.34294e-05	303	303
MECR	0.267083	2.40744e-06	2.37215e-05	303	303
TIPRL	0.267028	2.41944e-06	2.38164e-05	303	303
ACY1	0.266943	2.43803e-06	2.39288e-05	303	303
MRPL13	0.266744	2.48214e-06	2.43373e-05	303	303
FRG1	0.266722	2.48691e-06	2.43481e-05	303	303
C14orf179	0.266718	2.48791e-06	2.43481e-05	303	303
NUDT5	0.266653	2.50236e-06	2.44762e-05	303	303
TMEM70	0.266603	2.51375e-06	2.45756e-05	303	303
SYPL1	0.266538	2.52843e-06	2.46951e-05	303	303
CDC42	0.266405	2.55881e-06	2.49431e-05	303	303
PSMD4	0.266301	2.58285e-06	2.51652e-05	303	303
GAS5	0.266277	2.58843e-06	2.52073e-05	303	303
MYL12A	0.26621	2.60402e-06	2.53222e-05	303	303
TIMM44	0.266162	2.61521e-06	2.54187e-05	303	303
PRELID1	0.265969	2.66074e-06	2.57986e-05	303	303
ECSIT	0.265933	2.6694e-06	2.58701e-05	303	303
C1orf86	0.265853	2.68862e-06	2.60185e-05	303	303
PFDN6	0.265671	2.73281e-06	2.64079e-05	303	303
HRAS	0.265555	2.76137e-06	2.66582e-05	303	303
IER3IP1	0.265452	2.78681e-06	2.68262e-05	303	303
TMEM59	0.265388	2.80286e-06	2.69678e-05	303	303
TMED1	0.265332	2.81687e-06	2.70765e-05	303	303
PGLS	0.265305	2.82371e-06	2.71293e-05	303	303
MDP1	0.264974	2.90858e-06	2.78645e-05	303	303
NDUFB9	0.264879	2.9333e-06	2.80477e-05	303	303
TMEM14B	0.264783	2.95846e-06	2.82343e-05	303	303
CRB3	0.264749	2.96737e-06	2.8279e-05	303	303
CCT5	0.264657	2.99188e-06	2.84855e-05	303	303
HRASLS	0.264635	2.99779e-06	2.85146e-05	303	303
IMP4	0.264571	3.01497e-06	2.86438e-05	303	303
CISD2	0.26448	3.03948e-06	2.88291e-05	303	303
SFT2D1	0.264433	3.05219e-06	2.89358e-05	303	303
PPP1R8	0.264233	3.10705e-06	2.94003e-05	303	303
CCDC71	0.264086	3.14784e-06	2.97301e-05	303	303
XRCC6	0.264078	3.15033e-06	2.97396e-05	303	303
IFNGR2	0.264007	3.17021e-06	2.98991e-05	303	303
C9orf116	0.263958	3.18402e-06	2.9987e-05	303	303
C14orf119	0.263866	3.20999e-06	3.02032e-05	303	303
C13orf15	0.263777	3.23569e-06	3.04248e-05	303	303
TP53RK	0.263774	3.23658e-06	3.04248e-05	303	303
CNIH	0.263686	3.26193e-06	3.0596e-05	303	303
LIN37	0.263684	3.26244e-06	3.0596e-05	303	303
TMEM85	0.263527	3.30816e-06	3.09669e-05	303	303
RPA2	0.263425	3.33821e-06	3.1219e-05	303	303
CYCS	0.263324	3.36841e-06	3.14573e-05	303	303
EIF4EBP1	0.263234	3.39536e-06	3.16647e-05	303	303
FUNDC1	0.263109	3.43326e-06	3.19587e-05	303	303
MORN2	0.263036	3.45539e-06	3.21348e-05	303	303
MRPL45	0.262897	3.49812e-06	3.25171e-05	303	303
RNF5	0.262876	3.50456e-06	3.25411e-05	303	303
TIMM13	0.262745	3.54569e-06	3.28982e-05	303	303
THOC4	0.262725	3.55194e-06	3.2941e-05	303	303
THAP5	0.262662	3.57176e-06	3.30788e-05	303	303
FUZ	0.262655	3.57375e-06	3.3082e-05	303	303
SEPX1	0.26264	3.57856e-06	3.31112e-05	303	303
C4orf33	0.262586	3.59568e-06	3.32542e-05	303	303
NDUFS7	0.262415	3.65036e-06	3.37288e-05	303	303
DHRS12	0.262305	3.68607e-06	3.40273e-05	303	303
TLCD1	0.26203	3.77682e-06	3.4849e-05	303	303
CCDC132	0.261911	3.81651e-06	3.51828e-05	303	303
FDPS	0.261852	3.83645e-06	3.53342e-05	303	303
ABHD14A	0.261818	3.84794e-06	3.54075e-05	303	303
ADCK2	0.261745	3.87279e-06	3.55544e-05	303	303
SLC25A11	0.261688	3.89212e-06	3.57071e-05	303	303
GADD45G	0.261686	3.89299e-06	3.57071e-05	303	303
RFXANK	0.261648	3.90604e-06	3.57968e-05	303	303
TWF2	0.261647	3.90634e-06	3.57968e-05	303	303
C11orf74	0.261575	3.93123e-06	3.59591e-05	303	303
WFDC2	0.261358	4.00707e-06	3.66026e-05	303	303
SARNP	0.261339	4.01364e-06	3.66459e-05	303	303
PPPDE2	0.261321	4.02008e-06	3.6688e-05	303	303
SURF2	0.261248	4.04596e-06	3.68403e-05	303	303
BEX2	0.261167	4.07466e-06	3.70848e-05	303	303
MANF	0.260808	4.20519e-06	3.81342e-05	303	303
CHCHD10	0.260772	4.21856e-06	3.82381e-05	303	303
EIF3G	0.260695	4.24725e-06	3.84807e-05	303	303
RPS27A	0.260626	4.27287e-06	3.86604e-05	303	303
PAIP1	0.260508	4.31741e-06	3.89753e-05	303	303
HAGHL	0.260422	4.34996e-06	3.92338e-05	303	303
SEC22A	0.260401	4.35812e-06	3.92898e-05	303	303
RASSF7	0.260344	4.37989e-06	3.94683e-05	303	303
TST	0.260248	4.41676e-06	3.97764e-05	303	303
STEAP1	0.260193	4.43814e-06	3.99213e-05	303	303
C15orf63	0.259987	4.51907e-06	4.06129e-05	303	303
PEX2	0.259926	4.54325e-06	4.07935e-05	303	303
ASS1	0.259825	4.58339e-06	4.11171e-05	303	303
YPEL5	0.259754	4.61186e-06	4.1354e-05	303	303
RAB1A	0.259581	4.68213e-06	4.19091e-05	303	303
NUP35	0.259443	4.73886e-06	4.2379e-05	303	303
CROT	0.259436	4.74183e-06	4.23866e-05	303	303
PEX16	0.259405	4.75488e-06	4.24843e-05	303	303
NCAPH2	0.259324	4.78823e-06	4.27632e-05	303	303
ITPA	0.259082	4.89059e-06	4.35996e-05	303	303
PSME1	0.258977	4.93536e-06	4.39792e-05	303	303
EIF1B	0.258945	4.94904e-06	4.40814e-05	303	303
PSPH	0.258911	4.96401e-06	4.41811e-05	303	303
FPGT	0.258896	4.97045e-06	4.42131e-05	303	303
ZNF688	0.25875	5.03413e-06	4.47399e-05	303	303
GPN1	0.258519	5.13622e-06	4.55468e-05	303	303
TUFM	0.258519	5.1363e-06	4.55468e-05	303	303
PIGP	0.258096	5.32812e-06	4.70811e-05	303	303
NT5M	0.25781	5.46197e-06	4.81576e-05	303	303
PDCD2	0.257746	5.49239e-06	4.84045e-05	303	303
PDCL3	0.257734	5.49808e-06	4.84334e-05	303	303
C6orf108	0.257552	5.58552e-06	4.91173e-05	303	303
MRPL49	0.257515	5.60373e-06	4.92558e-05	303	303
NACA	0.257316	5.70101e-06	4.99574e-05	303	303
FBXO8	0.257296	5.7109e-06	5.00222e-05	303	303
CHIC2	0.257198	5.75915e-06	5.04008e-05	303	303
DDX47	0.257176	5.77023e-06	5.04756e-05	303	303
THAP7	0.257165	5.77595e-06	5.05036e-05	303	303
MRPL10	0.257034	5.84182e-06	5.10107e-05	303	303
ASNSD1	0.257029	5.84413e-06	5.10107e-05	303	303
SVIP	0.257004	5.85678e-06	5.10989e-05	303	303
GDI2	0.256931	5.89404e-06	5.14016e-05	303	303
CARS2	0.256899	5.91012e-06	5.15194e-05	303	303
HBM	0.256889	5.91538e-06	5.15428e-05	303	75
GTPBP8	0.256698	6.01384e-06	5.23097e-05	303	303
TRADD	0.256682	6.0217e-06	5.23553e-05	303	303
SNX12	0.256623	6.05258e-06	5.25586e-05	303	303
ELOF1	0.256485	6.12518e-06	5.30938e-05	303	303
SCP2	0.256403	6.16837e-06	5.3445e-05	303	303
FAM58A	0.256361	6.19113e-06	5.3619e-05	303	303
TMX2	0.256057	6.35487e-06	5.48947e-05	303	303
FAM173A	0.255946	6.41593e-06	5.53267e-05	303	303
CDC26	0.255851	6.46856e-06	5.57565e-05	303	268
P4HTM	0.255626	6.59511e-06	5.67253e-05	303	303
HSPBP1	0.255579	6.62184e-06	5.69308e-05	303	303
MAPKSP1	0.25557	6.62669e-06	5.69481e-05	303	303
CCDC51	0.255534	6.64748e-06	5.71022e-05	303	303
COPS5	0.25544	6.70105e-06	5.75377e-05	303	303
UBE2T	0.255386	6.73237e-06	5.77571e-05	303	303
CIAPIN1	0.255159	6.86468e-06	5.87724e-05	303	303
ATP6V0E2	0.255158	6.86539e-06	5.87724e-05	303	303
HDDC2	0.255077	6.91328e-06	5.91066e-05	303	303
RNASEH2C	0.255042	6.9342e-06	5.92602e-05	303	303
RPS18	0.254903	7.01732e-06	5.98939e-05	303	303
SNX7	0.254878	7.03224e-06	5.99957e-05	303	303
CNPY2	0.254845	7.05206e-06	6.01135e-05	303	303
SLC25A4	0.254727	7.12337e-06	6.06183e-05	303	303
UBE2N	0.254716	7.13037e-06	6.0652e-05	303	303
FTH1	0.25461	7.19545e-06	6.11537e-05	303	303
C15orf57	0.254545	7.23534e-06	6.13886e-05	303	303
DHRS7B	0.254248	7.42155e-06	6.28885e-05	303	303
ETFA	0.253975	7.59632e-06	6.42337e-05	303	303
TOMM6	0.253958	7.60732e-06	6.4298e-05	303	303
MT1X	0.253954	7.61035e-06	6.4298e-05	303	303
TMEM93	0.253755	7.74002e-06	6.53109e-05	303	303
MT1E	0.253489	7.91791e-06	6.66715e-05	303	303
ACAA2	0.253428	7.95862e-06	6.69379e-05	303	303
SNRNP40	0.253278	8.06111e-06	6.7735e-05	303	303
RPS27L	0.253209	8.10891e-06	6.80795e-05	303	303
PGK1	0.25283	8.37412e-06	6.99834e-05	303	303
QDPR	0.25257	8.56066e-06	7.13935e-05	303	303
RPL22L1	0.252451	8.64773e-06	7.19997e-05	303	303
SNORA76	0.252437	8.65821e-06	7.20271e-05	303	249
OAZ3	0.25238	8.70017e-06	7.23461e-05	303	303
C17orf67	0.252286	8.76927e-06	7.28905e-05	303	303
SDSL	0.252227	8.81362e-06	7.31984e-05	303	303
ACADS	0.252169	8.85705e-06	7.34981e-05	303	303
ELAC1	0.251998	8.98617e-06	7.43847e-05	303	303
PCID2	0.251751	9.17598e-06	7.58306e-05	303	303
NT5C3L	0.251735	9.1884e-06	7.59018e-05	303	303
TSEN34	0.251685	9.22743e-06	7.61929e-05	303	303
SSBP2	0.251666	9.24213e-06	7.62828e-05	303	303
CBR1	0.251497	9.375e-06	7.73158e-05	303	303
RAE1	0.251254	9.56901e-06	7.8786e-05	303	303
LOC374443	0.251086	9.70564e-06	7.97798e-05	303	303
C14orf50	0.250862	9.89089e-06	8.10697e-05	303	300
KTI12	0.250614	1.00993e-05	8.26085e-05	303	303
NT5C	0.250544	1.01592e-05	8.30649e-05	303	303
HIST1H4J	0.25041	1.02742e-05	8.39371e-05	303	303
HTATIP2	0.25029	1.03777e-05	8.47478e-05	303	303
RNF113A	0.250123	1.05251e-05	8.58117e-05	303	303
B3GALT4	0.250073	1.05694e-05	8.61373e-05	303	303
PYCARD	0.250056	1.05839e-05	8.62208e-05	303	303
SNAPC5	0.25005	1.05894e-05	8.62305e-05	303	303
TSG101	0.24992	1.07054e-05	8.71042e-05	303	303
ABHD11	0.249899	1.07243e-05	8.72228e-05	303	303
PPOX	0.249871	1.075e-05	8.73957e-05	303	303
ARL6IP6	0.249849	1.07697e-05	8.75206e-05	303	303
ECH1	0.249796	1.08173e-05	8.78723e-05	303	303
POMZP3	0.249637	1.09625e-05	8.8979e-05	303	303
HSD11B1L	0.249591	1.10045e-05	8.92843e-05	303	303
DDX28	0.249342	1.12367e-05	9.09836e-05	303	303
C15orf24	0.249269	1.13052e-05	9.15017e-05	303	303
MLF2	0.249255	1.13189e-05	9.15755e-05	303	303
LIPT1	0.249168	1.14018e-05	9.21873e-05	303	303
FIBP	0.249027	1.15363e-05	9.30334e-05	303	303
ST6GALNAC4	0.248967	1.15946e-05	9.34284e-05	303	303
DNAJC8	0.248934	1.16269e-05	9.36514e-05	303	303
DNAJB9	0.248813	1.17452e-05	9.44138e-05	303	303
MT1L	0.248739	1.18173e-05	9.49557e-05	303	299
PTS	0.248651	1.19048e-05	9.56205e-05	303	303
MRPS2	0.248462	1.20944e-05	9.7065e-05	303	303
C17orf58	0.248411	1.21452e-05	9.74337e-05	303	303
MRPL2	0.248053	1.25131e-05	0.000100184	303	303
RARRES3	0.247954	1.26164e-05	0.000100891	303	303
ZCCHC10	0.247857	1.27187e-05	0.000101547	303	303
RUNDC3B	0.24768	1.29077e-05	0.000102973	303	303
LOC100271831	0.247606	1.29867e-05	0.00010348	303	24
TMEM218	0.247592	1.30017e-05	0.000103558	303	303
HCST	0.247458	1.31479e-05	0.000104562	303	303
AKR7A2	0.247373	1.32405e-05	0.00010521	303	303
PSMG1	0.247332	1.32856e-05	0.000105484	303	303
TMEM106C	0.247179	1.34552e-05	0.000106695	303	303
ALKBH6	0.247176	1.34593e-05	0.000106695	303	303
FXC1	0.24717	1.34652e-05	0.000106699	303	303
STARD3NL	0.246807	1.38773e-05	0.000109445	303	303
CENPM	0.246758	1.39332e-05	0.000109799	303	303
LACTB2	0.246704	1.3996e-05	0.000110251	303	303
SFRS7	0.246639	1.40716e-05	0.000110585	303	303
SEC11A	0.246545	1.41811e-05	0.000111402	303	303
SH3BGRL3	0.246343	1.44199e-05	0.000112879	303	303
STAG3L4	0.246301	1.44699e-05	0.000113183	303	303
PRKAG1	0.246274	1.45021e-05	0.000113355	303	303
BTF3L4	0.246115	1.46941e-05	0.000114713	303	303
AP3S1	0.246115	1.46942e-05	0.000114713	303	303
GNAI1	0.245835	1.50378e-05	0.000117087	303	303
MGC72080	0.245829	1.50454e-05	0.000117087	303	303
NIT1	0.24582	1.50564e-05	0.000117087	303	303
LOC100128822	0.245765	1.5125e-05	0.000117481	303	303
SAR1B	0.245625	1.52995e-05	0.000118652	303	303
C1orf85	0.245577	1.53609e-05	0.000119036	303	303
NDUFAF4	0.24529	1.57279e-05	0.000121692	303	303
CRIPT	0.2452	1.58449e-05	0.000122456	303	303
SNORA57	0.245134	1.59316e-05	0.00012303	303	301
DCK	0.245008	1.6097e-05	0.00012426	303	303
MRPS16	0.244992	1.61182e-05	0.00012428	303	303
RLN2	0.244799	1.63755e-05	0.000125925	303	301
NME7	0.244756	1.64334e-05	0.000126273	303	303
FAM36A	0.244637	1.65941e-05	0.000127313	303	303
ISCA1	0.244499	1.67838e-05	0.000128621	303	303
MRTO4	0.244436	1.68712e-05	0.00012924	303	303
ACYP2	0.244417	1.68974e-05	0.000129345	303	303
TNFRSF1A	0.244388	1.69365e-05	0.000129592	303	303
GNG10	0.24433	1.70176e-05	0.000130069	303	303
VRK3	0.24433	1.70183e-05	0.000130069	303	303
ACOT13	0.244281	1.70868e-05	0.000130473	303	303
ATG10	0.244188	1.7217e-05	0.000131237	303	303
RBKS	0.244143	1.72799e-05	0.000131666	303	303
DNAJC19	0.244056	1.74036e-05	0.000132559	303	303
ANXA3	0.243934	1.75788e-05	0.000133791	303	303
AK2	0.24392	1.75984e-05	0.00013389	303	303
RPS7	0.243911	1.76114e-05	0.000133937	303	303
HIST1H4C	0.243865	1.7678e-05	0.000134342	303	303
MRPS35	0.243757	1.7835e-05	0.000135329	303	303
ARL16	0.24367	1.79618e-05	0.000136241	303	303
RPL18A	0.243646	1.79977e-05	0.000136409	303	303
WDR74	0.243617	1.80392e-05	0.000136672	303	303
NUDT16P1	0.243508	1.82012e-05	0.000137743	303	303
SLC25A26	0.243416	1.83379e-05	0.000138673	303	303
HMBS	0.243351	1.84355e-05	0.000139358	303	303
C18orf55	0.243335	1.84607e-05	0.000139444	303	303
GINS2	0.243283	1.85379e-05	0.000139921	303	303
C6orf1	0.243245	1.85958e-05	0.000140253	303	303
SLC22A18AS	0.243172	1.87067e-05	0.000140983	303	303
DYRK4	0.243114	1.87957e-05	0.000141547	303	303
C11orf51	0.243077	1.88527e-05	0.00014187	303	303
MRPL47	0.24304	1.89096e-05	0.000142244	303	303
C7orf40	0.243021	1.89391e-05	0.000142413	303	303
POLR2C	0.242911	1.91098e-05	0.000143589	303	303
HMGCL	0.242906	1.91172e-05	0.00014359	303	303
C3orf38	0.242876	1.91643e-05	0.000143836	303	303
RANBP1	0.242649	1.95219e-05	0.000146202	303	303
ACAT1	0.242648	1.95233e-05	0.000146202	303	303
CFL1	0.242612	1.95809e-05	0.000146578	303	303
APOO	0.242516	1.97335e-05	0.000147611	303	303
SNHG5	0.242298	2.00864e-05	0.000149915	303	303
APH1A	0.242236	2.01881e-05	0.000150561	303	303
HSPC157	0.242172	2.02923e-05	0.000151282	303	303
WIBG	0.241934	2.0688e-05	0.000153889	303	303
VBP1	0.241749	2.10015e-05	0.000155931	303	303
MPV17L2	0.241683	2.11142e-05	0.000156651	303	303
ME2	0.241644	2.11803e-05	0.000157084	303	303
SFXN4	0.241505	2.14199e-05	0.000158685	303	303
FAM89B	0.241434	2.15443e-05	0.000159547	303	303
GGH	0.24127	2.18323e-05	0.000161442	303	303
EXOSC1	0.241257	2.18546e-05	0.000161547	303	303
TMEM222	0.240664	2.29275e-05	0.000168545	303	303
C13orf27	0.240585	2.30737e-05	0.000169414	303	303
CDK2AP1	0.240447	2.33309e-05	0.00017098	303	303
DUSP14	0.240438	2.33492e-05	0.000171017	303	303
ELP4	0.240388	2.3442e-05	0.000171509	303	303
CAPZA1	0.240199	2.38022e-05	0.00017408	303	303
CYC1	0.240103	2.39869e-05	0.000175367	303	303
UBE2E2	0.240061	2.40679e-05	0.000175831	303	303
USE1	0.239932	2.43184e-05	0.000177483	303	303
POR	0.239882	2.44164e-05	0.000178117	303	303
LRRC42	0.239826	2.45274e-05	0.000178797	303	303
C19orf48	0.239671	2.4835e-05	0.000180776	303	303
TMEM187	0.23932	2.55443e-05	0.000185266	303	303
IFITM3	0.239155	2.58846e-05	0.000187462	303	303
C14orf72	0.239127	2.59425e-05	0.000187784	303	290
NMB	0.239048	2.61068e-05	0.00018873	303	303
CHMP4A	0.239025	2.61545e-05	0.000189007	303	303
IGBP1	0.238953	2.63074e-05	0.000189975	303	303
PLEKHJ1	0.238932	2.63509e-05	0.00019022	303	303
LMAN2	0.238918	2.63802e-05	0.000190363	303	303
C12orf60	0.238753	2.67319e-05	0.000192693	303	303
RHOD	0.23855	2.71691e-05	0.000195633	303	303
MEMO1	0.238535	2.72008e-05	0.000195791	303	303
HELQ	0.238504	2.72699e-05	0.000196077	303	303
C17orf49	0.238419	2.7454e-05	0.000197188	303	303
TSNAX	0.238345	2.7618e-05	0.000198296	303	303
UQCRC2	0.238245	2.78392e-05	0.000199668	303	303
ANAPC10	0.23818	2.79829e-05	0.000200484	303	303
C17orf81	0.237954	2.84938e-05	0.000203926	303	303
C6orf52	0.237941	2.85227e-05	0.000203987	303	303
ZNF771	0.237845	2.8741e-05	0.000205182	303	303
C3orf71	0.237826	2.87857e-05	0.000205404	303	303
C19orf20	0.237821	2.87968e-05	0.000205404	303	303
IDH3G	0.237771	2.89103e-05	0.000206097	303	303
SGCE	0.237562	2.93968e-05	0.000209341	303	303
UTP18	0.237447	2.96664e-05	0.000210961	303	303
TMEM18	0.237407	2.97604e-05	0.000211554	303	303
GNB2L1	0.237234	3.01744e-05	0.000214193	303	303
SNHG8	0.237118	3.04528e-05	0.000216016	303	303
C1GALT1C1	0.237094	3.05123e-05	0.000216362	303	303
ORC4L	0.237067	3.05768e-05	0.000216743	303	303
NUDT6	0.236865	3.10713e-05	0.000219657	303	303
RASL11A	0.236859	3.10867e-05	0.000219657	303	303
LGALS1	0.236837	3.11396e-05	0.000219954	303	303
RAB4A	0.236775	3.12946e-05	0.000220971	303	303
ZFPL1	0.236725	3.1419e-05	0.000221692	303	303
PTMS	0.236638	3.1636e-05	0.000222989	303	303
TMEM149	0.236638	3.16362e-05	0.000222989	303	303
PSMD14	0.236542	3.18765e-05	0.000224525	303	303
LSM1	0.236526	3.19166e-05	0.000224729	303	303
DRAP1	0.236487	3.20166e-05	0.000225274	303	303
CUEDC2	0.236482	3.20304e-05	0.000225293	303	303
C11orf52	0.23641	3.22121e-05	0.000226332	303	303
REXO2	0.236177	3.2812e-05	0.000230305	303	303
SBDS	0.236116	3.29705e-05	0.000231255	303	303
SAMM50	0.235776	3.38698e-05	0.000236917	303	303
PEA15	0.235775	3.38723e-05	0.000236917	303	303
COX7A1	0.235577	3.44059e-05	0.000240146	303	303
GATC	0.235509	3.45911e-05	0.000241103	303	303
PSMG2	0.23549	3.46422e-05	0.000241375	303	303
RDBP	0.235442	3.47746e-05	0.000242129	303	303
NMRAL1	0.235327	3.50892e-05	0.000244234	303	303
HHLA3	0.235294	3.5183e-05	0.000244802	303	303
CRBN	0.23523	3.53586e-05	0.000245939	303	303
CASP4	0.235196	3.54558e-05	0.000246443	303	303
VDAC3	0.235185	3.54859e-05	0.000246567	303	303
C14orf166	0.235075	3.5795e-05	0.000248199	303	303
TBC1D7	0.235012	3.59711e-05	0.000249333	303	303
NTAN1	0.234637	3.70484e-05	0.000255562	303	303
PEBP1	0.234496	3.74628e-05	0.000258154	303	303
C20orf196	0.234308	3.80174e-05	0.000261346	303	303
TMEM199	0.234283	3.80945e-05	0.000261697	303	303
PPIL3	0.234209	3.83143e-05	0.000262847	303	303
TMEM50A	0.233932	3.91553e-05	0.000268248	303	303
NEU1	0.233434	4.07124e-05	0.000277871	303	303
TACO1	0.233366	4.09305e-05	0.000279169	303	303
CLDN4	0.233358	4.09542e-05	0.000279235	303	303
ZMAT2	0.233111	4.17538e-05	0.000284011	303	303
PSMA3	0.233079	4.18576e-05	0.000284524	303	303
SDCBP2	0.232975	4.21974e-05	0.000286542	303	303
PRKCDBP	0.232943	4.23037e-05	0.000287166	303	303
PCNA	0.232921	4.23768e-05	0.000287565	303	303
DNAJC4	0.232838	4.26533e-05	0.000289245	303	303
RNU4ATAC	0.232665	4.32303e-05	0.000292762	303	141
PDHB	0.232547	4.36308e-05	0.000295175	303	303
SDHD	0.232472	4.3887e-05	0.000296708	303	303
ATP5S	0.232439	4.39999e-05	0.000297371	303	303
RNASEH2A	0.232434	4.4016e-05	0.000297379	303	303
C19orf73	0.232299	4.44822e-05	0.000300113	303	303
RAD1	0.232254	4.46374e-05	0.000300968	303	303
PNO1	0.232236	4.46988e-05	0.00030128	303	303
PSMA6	0.231991	4.55602e-05	0.000306571	303	303
ERI3	0.231965	4.56503e-05	0.000306971	303	303
CLYBL	0.231952	4.56963e-05	0.000307177	303	303
ALDOA	0.231898	4.58907e-05	0.000308277	303	303
C19orf50	0.231746	4.64357e-05	0.000311416	303	303
THYN1	0.23149	4.73658e-05	0.000317547	303	303
DHDH	0.231453	4.75015e-05	0.00031835	303	298
STAP2	0.231419	4.7628e-05	0.000318985	303	303
ISCU	0.231375	4.77901e-05	0.00031975	303	303
A1BG	0.231342	4.79124e-05	0.000320417	303	303
C1orf50	0.231331	4.79535e-05	0.000320417	303	303
C13orf37	0.231331	4.79537e-05	0.000320417	303	303
ZNHIT2	0.23129	4.81062e-05	0.000321328	303	277
CCDC85B	0.231249	4.82567e-05	0.000322119	303	303
VMAC	0.231111	4.8777e-05	0.000325267	303	303
MT1DP	0.231105	4.87997e-05	0.00032531	303	278
PIP5KL1	0.230992	4.92269e-05	0.00032783	303	303
HPRT1	0.230806	4.99397e-05	0.000332025	303	303
ABHD10	0.230781	5.00355e-05	0.000332552	303	303
C1orf66	0.230768	5.0089e-05	0.000332797	303	303
OBFC2B	0.230655	5.0526e-05	0.000335145	303	303
NMU	0.230602	5.07355e-05	0.000336311	303	302
C12orf10	0.230489	5.11799e-05	0.000338809	303	303
TSC22D4	0.230483	5.12018e-05	0.000338842	303	303
CYB5R1	0.230327	5.18222e-05	0.000342501	303	303
CSTB	0.230323	5.18398e-05	0.000342501	303	303
MLYCD	0.230311	5.18845e-05	0.00034268	303	303
TMEM125	0.230287	5.19836e-05	0.000343222	303	303
CHRDL1	0.230122	5.26487e-05	0.000347156	303	301
MRPL50	0.230098	5.27438e-05	0.000347668	303	303
NIF3L1	0.230031	5.3018e-05	0.000349361	303	303
POLB	0.229976	5.32448e-05	0.000350394	303	303
PHF11	0.229958	5.33187e-05	0.000350766	303	303
C20orf27	0.229943	5.3378e-05	0.00035104	303	303
PLA2G1B	0.229875	5.36586e-05	0.000352654	303	224
UCK2	0.229861	5.37149e-05	0.000352908	303	303
MAD2L1	0.229833	5.38339e-05	0.000353574	303	303
C3orf75	0.229804	5.39506e-05	0.000354225	303	303
ZCCHC9	0.229771	5.40899e-05	0.000354965	303	303
SCGB1D2	0.229732	5.42504e-05	0.000355726	303	302
MAP1LC3B	0.229618	5.47312e-05	0.000358221	303	303
NANS	0.229617	5.47336e-05	0.000358221	303	303
SELM	0.229616	5.47381e-05	0.000358221	303	303
KLHDC9	0.229389	5.57027e-05	0.000364295	303	303
DHPS	0.229362	5.5817e-05	0.000364685	303	303
XRCC6BP1	0.229324	5.59796e-05	0.00036551	303	303
FXYD3	0.229191	5.65546e-05	0.000368903	303	303
MED27	0.22917	5.66482e-05	0.000369273	303	303
MT1G	0.229142	5.67671e-05	0.000369928	303	303
GMFG	0.229047	5.71819e-05	0.00037251	303	303
TREM2	0.228984	5.74592e-05	0.000374073	303	303
SLC25A6	0.228961	5.75602e-05	0.000374609	303	303
PPP1CA	0.228952	5.75993e-05	0.000374741	303	303
RGS10	0.228924	5.77262e-05	0.000375445	303	303
DALRD3	0.228752	5.84898e-05	0.000379795	303	303
SNORA68	0.228738	5.85517e-05	0.000380074	303	233
POLR2H	0.228496	5.96499e-05	0.000386908	303	303
MIIP	0.22843	5.99483e-05	0.000388259	303	303
LOC388242	0.228329	6.04148e-05	0.000390775	303	303
SSR3	0.228244	6.08107e-05	0.000392828	303	303
HMGN3	0.228204	6.09953e-05	0.000393894	303	303
THAP1	0.2281	6.148e-05	0.000396768	303	303
DCTN6	0.22806	6.16673e-05	0.000397592	303	303
RRP9	0.227872	6.25614e-05	0.000402968	303	303
RAP1GDS1	0.227846	6.26873e-05	0.000403649	303	303
LOC388588	0.227838	6.27215e-05	0.000403739	303	303
TMEM216	0.227501	6.43534e-05	0.000413314	303	303
ILVBL	0.227458	6.45656e-05	0.000414544	303	303
C10orf116	0.227436	6.46747e-05	0.000415111	303	303
DPH3	0.227396	6.48702e-05	0.000416233	303	303
APOC1	0.227306	6.53187e-05	0.000418843	303	303
C19orf60	0.227277	6.54601e-05	0.000419346	303	303
C17orf48	0.227196	6.58684e-05	0.000421693	303	303
BSCL2	0.22716	6.60487e-05	0.000422577	303	303
PEF1	0.227064	6.65338e-05	0.000425544	303	303
FAHD2A	0.227018	6.67627e-05	0.000426872	303	303
RPL12	0.226998	6.68659e-05	0.000427123	303	303
CDC123	0.226899	6.73727e-05	0.000429812	303	303
TCTEX1D2	0.226793	6.79146e-05	0.00043258	303	303
DLEU1	0.226731	6.82355e-05	0.00043421	303	303
TSEN15	0.226664	6.85825e-05	0.000436003	303	303
COX6C	0.226437	6.97774e-05	0.000442756	303	303
NUDT7	0.226428	6.98218e-05	0.000442898	303	303
TAX1BP3	0.226299	7.05062e-05	0.000446744	303	303
EFNA1	0.226297	7.05174e-05	0.000446744	303	303
UBE2S	0.226277	7.06278e-05	0.000447242	303	303
SLC35B1	0.226228	7.08916e-05	0.000448547	303	303
TAPBPL	0.226139	7.13657e-05	0.000451405	303	303
GNPTG	0.226027	7.19779e-05	0.000454846	303	303
PIGF	0.225968	7.23004e-05	0.000456595	303	303
FASTK	0.225882	7.27701e-05	0.000459272	303	303
AUH	0.225871	7.28284e-05	0.000459496	303	303
PNPLA8	0.225738	7.35644e-05	0.000463555	303	303
S100A10	0.225587	7.44104e-05	0.000468739	303	303
ERP29	0.225562	7.45488e-05	0.000469463	303	303
RIPPLY2	0.225454	7.51618e-05	0.000472729	303	56
HYAL2	0.22521	7.65567e-05	0.000480898	303	303
GLRX	0.225192	7.66631e-05	0.000481415	303	303
GLRX5	0.225162	7.68327e-05	0.000482203	303	303
AP1M2	0.225135	7.69891e-05	0.000482555	303	303
SBDSP1	0.225103	7.71777e-05	0.000483435	303	303
TMEM165	0.224928	7.81988e-05	0.000489372	303	303
C12orf24	0.224838	7.87315e-05	0.000492244	303	303
C7orf44	0.224763	7.91787e-05	0.000494576	303	303
SNX5	0.224729	7.9381e-05	0.000495473	303	303
SPINT2	0.224727	7.93964e-05	0.000495473	303	303
MRPS18B	0.224688	7.96293e-05	0.000496771	303	303
BCAS2	0.224614	8.00702e-05	0.000499211	303	303
WDR25	0.224606	8.01193e-05	0.000499362	303	303
C12orf4	0.224356	8.16402e-05	0.000507421	303	303
GFER	0.224346	8.17022e-05	0.000507648	303	303
C3orf23	0.224318	8.18723e-05	0.00050839	303	303
C17orf95	0.224209	8.25441e-05	0.000512085	303	303
TCEAL1	0.224168	8.28e-05	0.000513514	303	303
FKBP2	0.224045	8.35695e-05	0.000518126	303	303
NPC2	0.224031	8.36582e-05	0.000518355	303	303
EIF4A1	0.223827	8.49419e-05	0.000525821	303	303
ARL6	0.223761	8.53686e-05	0.00052781	303	303
MGST1	0.223728	8.55755e-05	0.000528809	303	303
RHBDD2	0.223723	8.56095e-05	0.000528809	303	303
ANKRA2	0.22362	8.62737e-05	0.00053242	303	303
TBPL1	0.2235	8.70513e-05	0.000536228	303	303
METTL2A	0.22348	8.71791e-05	0.00053685	303	303
UBE2C	0.223353	8.80096e-05	0.000541464	303	303
FAM200A	0.2233	8.83643e-05	0.000543146	303	303
SERGEF	0.223227	8.8845e-05	0.000545598	303	303
ATPAF2	0.222845	9.14133e-05	0.000559655	303	303
PTTG1	0.222612	9.30203e-05	0.000568278	303	303
EAPP	0.222575	9.32763e-05	0.000569321	303	303
FHL2	0.222526	9.36146e-05	0.000571038	303	303
C11orf70	0.222422	9.43444e-05	0.000574789	303	303
NCK1	0.222375	9.46743e-05	0.000576274	303	303
EBP	0.222238	9.56418e-05	0.000581809	303	303
COQ9	0.222018	9.72232e-05	0.000589861	303	303
DGCR6L	0.221935	9.78212e-05	0.000593265	303	303
ELF3	0.221867	9.83186e-05	0.000596101	303	303
SERPINB6	0.221841	9.85087e-05	0.000596893	303	303
BPGM	0.221782	9.89445e-05	0.00059917	303	303
PGAP2	0.221731	9.93192e-05	0.000601258	303	303
KRCC1	0.221587	0.000100382	0.000606775	303	303
TFPT	0.221478	0.000101197	0.00061129	303	303
GPR108	0.221475	0.000101221	0.00061129	303	303
POLD4	0.221354	0.000102133	0.000615688	303	303
C18orf21	0.221222	0.000103135	0.000620794	303	303
DLD	0.221119	0.000103926	0.000624805	303	303
C7orf68	0.22104	0.00010454	0.000627741	303	303
MOBKL3	0.221018	0.000104708	0.000628343	303	303
TSPAN15	0.220982	0.000104987	0.00062948	303	303
FLJ36031	0.220943	0.000105292	0.000631124	303	303
OSTF1	0.220931	0.000105385	0.000631491	303	303
UQCRB	0.220824	0.000106222	0.000635934	303	303
CRYZL1	0.220754	0.000106767	0.000638817	303	303
OGG1	0.220709	0.000107123	0.000640756	303	303
RAB5C	0.220643	0.000107649	0.000643518	303	303
S100A11	0.220593	0.000108052	0.000645733	303	303
C14orf129	0.220546	0.000108427	0.000647779	303	303
TOMM40L	0.220434	0.000109326	0.00065257	303	303
PQLC3	0.220317	0.000110275	0.000657647	303	303
TUBA1C	0.220248	0.000110833	0.000660577	303	303
AIMP1	0.22014	0.00011172	0.000665468	303	303
HN1	0.22008	0.000112215	0.000668023	303	303
KLK8	0.220047	0.000112491	0.000669268	303	303
YDJC	0.219989	0.000112974	0.000671942	303	303
PEPD	0.219851	0.00011412	0.000677749	303	303
DDX49	0.219805	0.000114513	0.000679683	303	303
CHPT1	0.219753	0.000114954	0.000682095	303	303
DUT	0.21966	0.000115736	0.000686328	303	303
CHMP2B	0.219608	0.000116184	0.000688578	303	303
TMEM139	0.219542	0.00011675	0.000691731	303	303
SNCG	0.219459	0.000117461	0.000695044	303	303
C13orf1	0.219457	0.000117483	0.000695044	303	303
IMP3	0.219325	0.00011862	0.000700929	303	303
MTP18	0.219323	0.000118639	0.000700929	303	303
TGDS	0.219183	0.000119866	0.000706637	303	303
APIP	0.219097	0.000120625	0.000710694	303	303
SCCPDH	0.21904	0.000121127	0.000713231	303	303
PSMC3	0.219033	0.00012119	0.000713393	303	303
TIMM50	0.219027	0.000121247	0.00071352	303	303
STEAP4	0.218997	0.000121515	0.000714469	303	303
PSMB8	0.21898	0.000121662	0.000715121	303	303
PTRH1	0.218788	0.000123385	0.000725037	303	303
SCAMP3	0.218757	0.000123667	0.000725638	303	303
SNF8	0.218531	0.00012573	0.00073644	303	303
SLC25A20	0.218503	0.000125987	0.000737729	303	303
ZNF414	0.21846	0.000126385	0.00073976	303	303
BTBD10	0.218458	0.000126408	0.00073976	303	303
RABGGTB	0.218445	0.000126523	0.000740153	303	303
PDF	0.218442	0.000126549	0.000740153	303	303
CTU1	0.218397	0.000126968	0.000741955	303	303
CLDN3	0.218294	0.000127933	0.000746938	303	303
SERTAD1	0.21817	0.000129096	0.000752856	303	303
CLDND1	0.218123	0.000129539	0.00075522	303	303
CYP4B1	0.218025	0.000130472	0.000760213	303	303
PPA1	0.21792	0.000131468	0.000765349	303	303
PSMD7	0.217857	0.000132078	0.00076868	303	303
RWDD1	0.217783	0.000132796	0.000771956	303	303
ZCRB1	0.217676	0.000133833	0.000776858	303	303
PSMC1	0.217636	0.000134222	0.000778894	303	303
SEC22C	0.21752	0.000135359	0.0007839	303	303
C11orf46	0.217472	0.000135834	0.000786195	303	303
INO80C	0.2174	0.000136546	0.000789631	303	303
LYSMD1	0.217377	0.000136775	0.000790729	303	303
C22orf41	0.217317	0.000137377	0.000793982	303	293
PSMB5	0.217303	0.000137518	0.000794564	303	303
RPPH1	0.217268	0.000137867	0.000796351	303	303
SMCR7	0.217162	0.000138929	0.000801563	303	303
NCRNA00081	0.217149	0.000139064	0.000801882	303	303
SMPD2	0.217037	0.000140198	0.000807027	303	303
MT2A	0.216963	0.000140959	0.000810007	303	303
C12orf32	0.2169	0.000141599	0.000812756	303	303
CDK7	0.216868	0.000141936	0.000814223	303	303
IL18	0.216802	0.000142611	0.000817624	303	303
H2AFJ	0.216787	0.000142767	0.000818288	303	303
SUMO1P3	0.216778	0.00014286	0.000818583	303	303
ZDHHC24	0.216766	0.000142993	0.000819113	303	303
DBNDD2	0.216704	0.000143639	0.000822193	303	303
CRCP	0.2166	0.000144717	0.000828041	303	303
CTXN1	0.216527	0.000145485	0.000831724	303	303
RERG	0.216393	0.000146909	0.000839384	303	303
ECSCR	0.216204	0.000148938	0.000849765	303	303
CWC15	0.216134	0.000149686	0.000853549	303	303
UFM1	0.216116	0.00014989	0.000854222	303	303
LRRC29	0.216018	0.000150948	0.000859767	303	303
STK16	0.215974	0.000151434	0.000861795	303	303
UBE2J2	0.215936	0.000151844	0.000863886	303	303
ANXA4	0.21592	0.000152025	0.000864672	303	303
TAF9	0.215906	0.000152174	0.000865272	303	303
PDE6D	0.215806	0.000153281	0.000871316	303	303
SNORD22	0.215784	0.000153526	0.000872461	303	204
LOC152217	0.215746	0.000153946	0.000874599	303	303
SNORA12	0.215583	0.000155774	0.000883987	303	301
GPM6A	0.215511	0.000156583	0.000888098	303	294
FBXL15	0.215281	0.000159208	0.000900917	303	303
STAC	0.215176	0.000160409	0.000906435	303	301
MEA1	0.215155	0.000160651	0.000907547	303	303
RPS4X	0.214921	0.000163384	0.000922725	303	303
B3GAT3	0.214909	0.000163531	0.000923297	303	303
C10orf11	0.214898	0.000163655	0.000923733	303	303
TFB1M	0.21478	0.000165045	0.000930439	303	303
LPCAT4	0.214778	0.000165075	0.000930439	303	303
RPL22	0.214569	0.000167574	0.000942668	303	303
NSMCE2	0.214393	0.000169699	0.000953707	303	303
AES	0.214391	0.000169727	0.000953707	303	303
NECAB3	0.21428	0.00017109	0.00096029	303	303
ADH5	0.214261	0.000171323	0.000961331	303	303
CAV2	0.214192	0.000172171	0.000965006	303	303
MGC16275	0.214182	0.000172293	0.000965417	303	303
HEXB	0.214139	0.000172823	0.000968121	303	303
PMVK	0.214113	0.000173143	0.000969638	303	303
LIME1	0.214066	0.000173734	0.000972458	303	303
CRIP1	0.214015	0.000174367	0.000975676	303	303
KCNE2	0.213618	0.000179401	0.00100132	303	303
ACP1	0.213611	0.000179489	0.00100154	303	303
EIF2S2	0.213606	0.000179554	0.00100162	303	303
C21orf119	0.213531	0.000180517	0.00100615	303	303
CLEC3B	0.213484	0.000181121	0.00100896	303	303
ALKBH2	0.213473	0.000181271	0.00100951	303	303
ATP6V0C	0.213431	0.000181812	0.00101225	303	303
UNC119	0.213326	0.000183176	0.00101899	303	303
SRP14	0.213297	0.000183558	0.00102083	303	303
GIYD2	0.213203	0.000184792	0.00102681	303	303
STXBP2	0.2131	0.00018616	0.00103387	303	303
HIBADH	0.212728	0.00019116	0.00105929	303	303
ITGB3BP	0.212612	0.000192751	0.00106663	303	303
C6orf162	0.212604	0.000192867	0.00106668	303	303
ITGAE	0.212309	0.000196948	0.00108745	303	303
METTL1	0.212264	0.000197585	0.00109007	303	303
NGFRAP1	0.212233	0.000198024	0.00109188	303	303
CYB5R4	0.212125	0.000199548	0.00109938	303	303
MAPKAPK3	0.211969	0.000201772	0.0011098	303	303
OSCP1	0.211959	0.000201906	0.00111023	303	303
KIF9	0.21193	0.000202329	0.00111225	303	303
PTRH2	0.211836	0.000203674	0.00111842	303	303
TADA1	0.211811	0.000204037	0.0011198	303	303
STUB1	0.21179	0.000204344	0.00112091	303	303
SIRT6	0.211654	0.000206321	0.00113047	303	303
NECAP2	0.211646	0.000206451	0.00113088	303	303
C4orf6	0.211488	0.000208761	0.00114322	303	243
YPEL3	0.211433	0.000209587	0.0011468	303	303
GEMIN8	0.211389	0.000210231	0.00115001	303	303
KARS	0.211375	0.000210446	0.00115087	303	303
CHMP1A	0.210827	0.000218761	0.00119114	303	303
NIP7	0.210734	0.000220196	0.00119765	303	303
ROM1	0.210629	0.000221833	0.00120558	303	303
C1orf182	0.21062	0.000221984	0.00120607	303	303
TP53I13	0.210528	0.000223432	0.00121295	303	303
DRG2	0.210443	0.000224763	0.00121951	303	303
FARS2	0.210429	0.000224992	0.0012201	303	303
TCTA	0.210386	0.000225673	0.00122346	303	303
PPIB	0.210361	0.000226076	0.00122531	303	303
MTCP1	0.210265	0.000227612	0.00123297	303	303
BCMO1	0.210128	0.000229817	0.00124357	303	299
APOC2	0.21008	0.000230584	0.00124738	303	303
SLBP	0.210027	0.000231452	0.0012514	303	303
MRPL28	0.210022	0.000231529	0.00125148	303	303
BBOX1	0.209991	0.00023203	0.00125318	303	301
VPS28	0.209948	0.000232733	0.00125663	303	303
LOC148189	0.209883	0.000233808	0.00126209	303	303
FKBP4	0.209813	0.000234967	0.00126801	303	303
CCDC109B	0.209785	0.000235414	0.00127008	303	303
XRCC4	0.209732	0.000236298	0.00127348	303	303
RNH1	0.209726	0.000236395	0.00127366	303	303
ARL3	0.209701	0.000236809	0.0012752	303	303
HDAC3	0.209604	0.000238433	0.00128273	303	303
NOB1	0.20955	0.000239335	0.00128673	303	303
ILF2	0.209457	0.000240913	0.00129452	303	303
SYNGR2	0.209398	0.000241906	0.00129862	303	303
CIRH1A	0.209306	0.000243472	0.00130547	303	303
LOC150381	0.20922	0.000244949	0.00131163	303	301
CRIP2	0.209194	0.000245384	0.00131361	303	303
NAT6	0.209143	0.000246276	0.00131733	303	303
POC1B	0.209067	0.000247578	0.00132323	303	303
C9orf95	0.209011	0.000248563	0.00132743	303	303
COQ4	0.20892	0.000250153	0.00133486	303	303
RAB28	0.208902	0.000250453	0.00133611	303	303
DAPL1	0.208894	0.000250605	0.00133656	303	303
C16orf91	0.208812	0.000252049	0.0013439	303	303
CCDC159	0.208738	0.000253353	0.00134978	303	303
NSA2	0.208738	0.000253353	0.00134978	303	303
OVOL2	0.208622	0.000255415	0.00135932	303	303
C20orf30	0.208597	0.000255869	0.00136137	303	303
SLC35C2	0.208538	0.000256925	0.00136626	303	303
C11orf75	0.208281	0.000261573	0.00138877	303	303
SNRPA	0.208241	0.000262301	0.00139215	303	303
HDHD1A	0.208117	0.000264581	0.00140288	303	303
CSTA	0.208108	0.000264753	0.00140342	303	303
PTGES3	0.207985	0.000267032	0.00141363	303	303
MED28	0.207901	0.000268584	0.0014211	303	303
PPIL1	0.207888	0.000268836	0.00142205	303	303
DEFB1	0.207712	0.000272157	0.00143772	303	301
ACADM	0.207627	0.000273774	0.00144474	303	303
MESP1	0.207586	0.000274539	0.00144802	303	303
TPRA1	0.207578	0.000274699	0.00144848	303	303
RCHY1	0.207421	0.000277712	0.00146321	303	303
TMCO3	0.207407	0.000277987	0.00146428	303	303
ENY2	0.2074	0.000278123	0.0014646	303	303
CSNK2B	0.20733	0.00027948	0.00147137	303	303
AGBL3	0.207309	0.000279882	0.00147309	303	303
NSL1	0.20724	0.000281238	0.0014779	303	303
RBP7	0.207227	0.000281483	0.0014788	303	302
ANG	0.207127	0.000283437	0.0014879	303	303
C14orf147	0.207065	0.000284663	0.00149316	303	303
MMP24	0.207041	0.00028515	0.00149532	303	303
DCTN2	0.206861	0.000288723	0.0015105	303	303
SNRNP27	0.206834	0.000289259	0.00151291	303	303
ACOT9	0.206817	0.000289602	0.00151431	303	303
HIST3H2A	0.206731	0.000291345	0.00152223	303	303
C1orf172	0.206665	0.000292669	0.00152875	303	303
RNF166	0.206627	0.000293447	0.00153161	303	303
COMMD4	0.206548	0.00029506	0.00153923	303	303
TSFM	0.206523	0.000295572	0.0015411	303	303
NR1H3	0.206394	0.000298203	0.00155345	303	303
ARL2	0.206306	0.00030003	0.0015619	303	303
WDYHV1	0.206262	0.000300938	0.00156581	303	303
C12orf39	0.20624	0.000301397	0.0015678	303	256
C1orf174	0.206234	0.000301539	0.00156813	303	303
ENSA	0.20622	0.000301831	0.00156924	303	303
NDFIP2	0.206178	0.000302695	0.0015725	303	303
MAT2B	0.206147	0.000303349	0.00157509	303	303
EFCAB4A	0.206119	0.000303946	0.00157756	303	303
SNORA22	0.206099	0.000304365	0.00157872	303	252
PPIL5	0.206056	0.000305266	0.00158258	303	303
SNORA71D	0.206042	0.00030556	0.0015837	303	112
CMTM8	0.20603	0.000305812	0.00158459	303	303
OLA1	0.20593	0.000307919	0.00159509	303	303
SH2D3A	0.205917	0.000308205	0.00159616	303	303
MRPL46	0.205879	0.000309014	0.00159993	303	303
TSPAN4	0.205875	0.000309092	0.00159993	303	303
PQBP1	0.205793	0.000310855	0.00160739	303	303
SH3BGRL	0.205706	0.000312712	0.00161575	303	303
FAM26F	0.205538	0.000316364	0.00163251	303	303
C17orf42	0.20543	0.000318735	0.00164347	303	303
WDR34	0.205387	0.00031967	0.00164787	303	303
SAP30	0.205181	0.000324229	0.00166913	303	303
AIG1	0.205178	0.000324294	0.00166913	303	303
GNPAT	0.205116	0.000325679	0.00167583	303	303
CREG1	0.205099	0.000326062	0.00167737	303	303
ANXA9	0.205043	0.000327336	0.00168306	303	303
SMARCD3	0.204962	0.000329145	0.00169149	303	303
C14orf19	0.20493	0.000329886	0.00169399	303	303
IRAK1BP1	0.204918	0.000330153	0.00169493	303	303
CNFN	0.204716	0.000334763	0.00171464	303	303
C21orf33	0.204635	0.000336634	0.00172246	303	303
ERCC1	0.204598	0.000337478	0.0017259	303	303
C1orf56	0.204591	0.000337635	0.00172627	303	303
BCKDK	0.204409	0.000341881	0.00174575	303	303
GHITM	0.203879	0.000354519	0.00180156	303	303
LCN2	0.203819	0.000355967	0.00180708	303	303
PSORS1C1	0.203768	0.000357219	0.00181297	303	301
FAM158A	0.203662	0.000359798	0.00182422	303	303
C1orf35	0.203659	0.00035989	0.00182422	303	303
BCAT2	0.203639	0.000360364	0.0018257	303	303
DYNLRB2	0.203616	0.000360928	0.00182809	303	272
MCTS1	0.203565	0.000362188	0.00183345	303	303
C10orf78	0.203562	0.00036226	0.00183345	303	303
POC1A	0.203475	0.000364422	0.0018416	303	303
C16orf42	0.203416	0.000365897	0.00184859	303	303
RMRP	0.203395	0.00036643	0.00185081	303	303
PALMD	0.203318	0.000368345	0.00185999	303	303
RPUSD3	0.203315	0.000368432	0.00185999	303	303
RPF1	0.203116	0.000373452	0.00188012	303	303
FAM162B	0.203092	0.000374069	0.00188228	303	302
MRPL38	0.203037	0.000375469	0.00188838	303	303
DGCR6	0.20293	0.000378218	0.00189886	303	303
LOC100302640	0.202921	0.00037843	0.00189945	303	300
TIMM17A	0.202848	0.000380331	0.00190756	303	303
EBNA1BP2	0.202726	0.000383491	0.00192196	303	303
ACBD6	0.202692	0.000384382	0.00192547	303	303
LDHA	0.20252	0.000388889	0.00194561	303	303
IFRD1	0.202458	0.000390542	0.0019529	303	303
RRAS2	0.202406	0.00039192	0.00195882	303	303
NSDHL	0.202374	0.000392779	0.00196262	303	303
BLVRA	0.202347	0.000393485	0.00196517	303	303
VKORC1L1	0.202328	0.000393995	0.00196674	303	303
AGA	0.202156	0.000398625	0.0019854	303	303
YIF1B	0.202104	0.000400045	0.00199148	303	303
HMGCLL1	0.202038	0.000401824	0.00199934	303	270
TPM3	0.202007	0.000402679	0.00200309	303	303
UFD1L	0.201948	0.000404296	0.00201014	303	303
MRPL44	0.201927	0.000404851	0.0020119	303	303
HYAL3	0.201895	0.000405736	0.0020153	303	303
HBP1	0.201783	0.000408827	0.00202864	303	303
ADI1	0.201776	0.000409028	0.00202914	303	303
LIAS	0.201694	0.000411292	0.00203986	303	303
CDKN2A	0.201668	0.000412016	0.00204287	303	303
PDCD2L	0.201665	0.000412102	0.00204287	303	303
TMEM168	0.20144	0.000418405	0.00207002	303	303
PPM1J	0.201331	0.00042152	0.00208388	303	303
LMBRD1	0.201291	0.000422657	0.00208847	303	303
MED21	0.201261	0.000423492	0.00209208	303	303
TYROBP	0.201182	0.000425765	0.00210175	303	303
ZFPM1	0.201125	0.000427416	0.00210887	303	303
PELO	0.2011	0.000428132	0.00211188	303	303
EIF2A	0.201058	0.000429352	0.00211581	303	303
OTOA	0.201005	0.00043089	0.00212183	303	303
MYLPF	0.200951	0.000432454	0.002129	303	302
KRT19	0.200918	0.000433415	0.00213321	303	303
TMEM159	0.200905	0.000433787	0.00213452	303	303
LOC653566	0.200842	0.000435656	0.00214161	303	303
MKI67IP	0.2008	0.000436872	0.00214706	303	303
RPS27	0.200488	0.000446152	0.00218623	303	303
TTC1	0.200376	0.000449523	0.00220139	303	303
TMEM177	0.200357	0.000450083	0.0022028	303	303
PKIB	0.200345	0.000450456	0.00220301	303	303
MAD2L1BP	0.200329	0.000450945	0.00220487	303	303
CCDC127	0.200295	0.000451983	0.0022094	303	303
HAGH	0.200062	0.000459097	0.00224089	303	303
WBSCR27	0.200047	0.000459553	0.00224257	303	303
USF1	0.200006	0.000460819	0.00224766	303	303
RAC3	0.19987	0.000465067	0.00226452	303	303
CREB3	0.199855	0.000465517	0.00226561	303	303
C7orf28B	0.199538	0.00047551	0.00230639	303	303
NOL12	0.199292	0.000483395	0.00233785	303	303
DNAJB6	0.199123	0.000488889	0.00236214	303	303
PHLDA2	0.199112	0.000489271	0.00236342	303	303
ELMO3	0.198822	0.000498816	0.00240604	303	303
NUDT14	0.198741	0.000501525	0.00241562	303	303
GRPEL1	0.198718	0.000502291	0.00241873	303	303
IGSF22	0.198626	0.000505392	0.0024319	303	301
RHOG	0.198527	0.000508731	0.00244738	303	303
CD52	0.198503	0.00050953	0.00245064	303	303
RAB4B	0.198476	0.000510467	0.00245455	303	303
HSPB2	0.198452	0.000511275	0.00245785	303	303
SIGIRR	0.198356	0.000514563	0.00247247	303	303
RPS26P11	0.198343	0.00051501	0.00247402	303	301
SCOC	0.198335	0.000515271	0.00247468	303	303
TTC33	0.198281	0.000517146	0.00248144	303	303
NQO1	0.19828	0.000517172	0.00248144	303	303
ECE2	0.198129	0.000522381	0.00250298	303	303
FAM3B	0.198128	0.000522411	0.00250298	303	302
C4orf27	0.198077	0.000524204	0.00251044	303	303
CLEC2D	0.198011	0.000526496	0.00252013	303	303
OXCT1	0.198001	0.000526834	0.00252115	303	303
LRWD1	0.197946	0.000528786	0.00252929	303	303
RDM1	0.19793	0.000529325	0.00253126	303	302
UTF1	0.197668	0.000538629	0.00257329	303	275
PECI	0.197658	0.000538984	0.00257376	303	303
MRPS18A	0.197634	0.00053984	0.00257723	303	303
DDX59	0.197492	0.000544964	0.00259853	303	303
NUDT8	0.197388	0.000548725	0.00261218	303	303
STAC2	0.197353	0.000550007	0.00261766	303	303
PPDPF	0.197316	0.000551338	0.00262338	303	303
ZC3HC1	0.197311	0.000551523	0.00262363	303	303
ARL1	0.197265	0.000553216	0.00262981	303	303
ACAT2	0.197247	0.000553875	0.00263232	303	303
C19orf62	0.197215	0.000555025	0.00263716	303	303
SPSB2	0.197188	0.000556032	0.00264069	303	303
SNORA18	0.197164	0.000556904	0.0026442	303	238
FBXW9	0.197112	0.000558844	0.00265216	303	303
MFSD10	0.197085	0.000559824	0.00265618	303	303
PRR4	0.197051	0.000561089	0.00266155	303	303
FAM185A	0.197008	0.0005627	0.00266793	303	303
SIRT2	0.196978	0.00056383	0.00267266	303	303
PPP2R3C	0.196957	0.000564598	0.0026744	303	303
GMNN	0.196942	0.000565156	0.00267641	303	303
MED9	0.196873	0.000567732	0.00268734	303	303
UPP1	0.196806	0.000570271	0.00269681	303	303
LOC389458	0.196801	0.000570446	0.002697	303	279
UBL4A	0.196722	0.000573429	0.00270982	303	303
ARL4D	0.196542	0.0005803	0.00273906	303	303
LDHB	0.196468	0.000583144	0.00274989	303	303
CLTB	0.196443	0.000584108	0.00275314	303	303
SPATA2L	0.196365	0.000587116	0.00276472	303	303
POLR2K	0.196326	0.000588608	0.00277109	303	303
PSMB2	0.19631	0.000589251	0.00277347	303	303
KLHL35	0.196253	0.000591434	0.00278243	303	303
LOC389705	0.196148	0.000595545	0.0027998	303	284
TMEM101	0.196063	0.000598895	0.00281357	303	303
DDOST	0.195921	0.000604526	0.0028367	303	303
FKBP3	0.195816	0.00060872	0.00285437	303	303
TOMM34	0.195804	0.0006092	0.00285529	303	303
CCNDBP1	0.195737	0.000611896	0.00286725	303	303
AMZ2P1	0.195733	0.000612038	0.00286725	303	303
HMOX2	0.195728	0.000612237	0.00286751	303	303
UQCRC1	0.195632	0.000616125	0.00288416	303	303
NT5DC2	0.195505	0.000621282	0.00290512	303	303
SNORD97	0.195393	0.000625861	0.00292516	303	230
HBB	0.195272	0.000630848	0.0029471	303	303
HAUS4	0.195264	0.000631185	0.00294798	303	303
ACTR10	0.194984	0.000642878	0.00299959	303	303
DHRSX	0.194922	0.000645472	0.00300854	303	303
CCT3	0.194921	0.000645546	0.00300854	303	303
MT3	0.194885	0.000647065	0.00301372	303	294
ST7	0.194867	0.000647802	0.00301575	303	303
DHRS7	0.194837	0.0006491	0.00302039	303	303
TUBA4A	0.194739	0.000653276	0.00303911	303	303
SKAP1	0.194712	0.000654415	0.00304371	303	302
ATP6V0D1	0.19468	0.000655768	0.00304929	303	303
ETHE1	0.194673	0.000656093	0.00305009	303	303
SPG21	0.194575	0.000660308	0.00306826	303	303
YARS2	0.194569	0.000660566	0.00306875	303	303
SDF2L1	0.194535	0.00066205	0.00307422	303	303
CAMLG	0.194495	0.000663759	0.00308073	303	303
PGP	0.194399	0.00066795	0.00309659	303	303
EXOSC7	0.194237	0.00067505	0.00312517	303	303
QTRT1	0.194203	0.000676531	0.0031313	303	303
PTMA	0.194164	0.00067825	0.00313708	303	303
NDUFV3	0.194026	0.00068437	0.00316174	303	303
DUSP11	0.194002	0.000685441	0.00316469	303	303
RUVBL2	0.193999	0.000685607	0.00316469	303	303
CLNS1A	0.193998	0.000685653	0.00316469	303	303
GSS	0.193754	0.000696641	0.00320746	303	303
ALKBH3	0.193749	0.000696857	0.00320759	303	303
C3orf54	0.193728	0.000697818	0.0032098	303	303
SAMD13	0.193721	0.000698116	0.00321043	303	303
FLJ35390	0.193646	0.000701541	0.00322545	303	303
SMN2	0.193553	0.000705798	0.00324204	303	303
PHOSPHO2	0.193487	0.000708832	0.00325523	303	303
MPDU1	0.193425	0.000711714	0.00326772	303	303
HSPA8	0.193345	0.000715399	0.00328146	303	303
KCNK15	0.193342	0.000715526	0.00328146	303	303
SRP19	0.193332	0.000716011	0.00328293	303	303
B4GALT3	0.193262	0.000719281	0.00329642	303	303
ZNF394	0.193232	0.000720693	0.00330213	303	303
AKR1B1	0.193208	0.000721791	0.00330641	303	303
CSTF1	0.193204	0.000721989	0.00330656	303	303
MT1A	0.193186	0.000722848	0.00330822	303	291
PSMA4	0.193125	0.000725695	0.00331829	303	303
UBE2E3	0.193022	0.000730578	0.0033375	303	303
SLPI	0.193001	0.000731564	0.00334124	303	303
MLF1	0.192981	0.000732527	0.00334412	303	303
GCDH	0.192929	0.000734966	0.00335449	303	303
MACROD1	0.192758	0.000743173	0.00338885	303	303
DHRS3	0.192649	0.000748418	0.00340967	303	303
SAT2	0.192633	0.000749204	0.00341247	303	303
VGLL1	0.192608	0.000750409	0.00341641	303	302
C6orf226	0.192576	0.000751952	0.00342265	303	303
SCARNA20	0.192516	0.000754923	0.00343384	303	67
ACTR1B	0.192478	0.000756742	0.00343982	303	303
METRN	0.192478	0.000756753	0.00343982	303	303
B2M	0.192424	0.00075942	0.00344803	303	303
LOC100240734	0.192177	0.000771622	0.00349709	303	270
PTPN20A	0.192061	0.000777434	0.00352104	303	52
SNORD10	0.191962	0.000782398	0.00354112	303	280
RGS19	0.191911	0.000784994	0.00354966	303	303
C7orf28A	0.191883	0.000786399	0.00355361	303	303
ECHDC3	0.191835	0.000788856	0.00356069	303	303
ANXA11	0.19179	0.000791147	0.00356943	303	303
HYI	0.19178	0.000791635	0.00357083	303	303
CAPNS1	0.191739	0.000793761	0.0035788	303	303
MAEL	0.191708	0.000795354	0.00358437	303	264
SNORD17	0.191514	0.000805342	0.0036259	303	303
DYDC2	0.191467	0.00080776	0.00363537	303	303
ARL6IP5	0.191375	0.000812588	0.00365314	303	303
C17orf75	0.191237	0.000819804	0.00368296	303	303
TMEM106B	0.191037	0.00083042	0.00372647	303	303
RAC1	0.190943	0.000835467	0.00374577	303	303
COMMD2	0.190929	0.000836184	0.0037473	303	303
S100A14	0.190831	0.000841482	0.00376747	303	303
CDKN2D	0.19078	0.000844243	0.00377835	303	303
MTCH1	0.190718	0.000847606	0.00378747	303	303
TUBA1B	0.190704	0.000848349	0.00378995	303	303
CARD16	0.190697	0.000848743	0.00379019	303	303
ABT1	0.190684	0.000849459	0.00379237	303	303
SNORD15B	0.190621	0.000852875	0.00380592	303	286
MBD2	0.190613	0.000853332	0.00380711	303	303
SND1	0.190558	0.000856326	0.00381877	303	303
TANK	0.19055	0.000856758	0.003819	303	303
PIR	0.190423	0.000863766	0.00384596	303	303
PECR	0.19031	0.00087006	0.00387226	303	303
SPATA24	0.190276	0.000871944	0.00387806	303	303
[truncated: 18,033 more rows]

## Sheet: Sheet1
TP53TG1		NSD1
C7orf59		RREB1
ZNHIT1		AKAP13
BET1		MLL2
AP1S1		CHD2
FIS1		ZNF142
POP7		PIKFYVE
BUD31		SLTM
NDUFB2		CCDC88C
ARF5		USP34
SHFM1		ABL2
TMEM60		ZNF638
MRPS33		ZSCAN29
COPS6		ZNF37A
ATP5J2		POLR2A
COX4I1		SON
C7orf47		HCFC1
C19orf70		YLPM1
RPL27A		RBM12B
NDUFA11		INO80D
RPS21		ATAD2B
ACN9		ZFYVE26
ROMO1		TET3
MDH2		CEP250
BRI3		HERC1
COX6A1		ZNF445
NDUFA4		HERC2
ARPC1A		NCOR1
SSBP1		TAOK1
POLR2J		BTBD12
C11orf10		PLEKHH1
ZNF593		ASXL2
C11orf31		TNRC6B
GUK1		ZNF592
NME2		RAD54L2
CMC1		TAF1
LOC388789		ZNF618
TAF10		OTUD3
RBX1		PCNT
C7orf55		CDK12
NAA20		ZNF646
RPLP2		FAM63B
FAM96B		SRRM2
STYXL1		SYNE2
DYNLL1		GIGYF2
DUSP23		POLR1A
TMEM120A		PCNX
RPL36		SEC14L1
ATP5O		PRDM10
MRPS24		SPEN
